# Supplementary material for: Exoproteomic profiling uncovers critical determinants for virulence of livestock-associated and human-originated Staphylococcus aureus ST398 strains
Source: Virulence. 2020 Jul 29;11(1):947–63. doi: 10.1080/21505594.2020.1793525 (PMC7550020; doi:10.1080/21505594.2020.1793525)
Supplement: Supplemental Material [file KVIR_A_1793525_SM0339.xlsx]

## Sheet: Legend
				Supplementary Table S3: Extracellular Proteins of the investigated S. aureus ST398 strains significantly associated with the observed intra-sub-clade differences in larval killing and HeLa cell infections.

## Sheet: Sheet1
G. mellonella infection model
Pairwise Comparisons	Protein Descriptions	P Value	Up/Down-regulated
2.2b vs 2.2a (P<0.0001)	Immunoglobulin-binding protein sbi	0.00348	↑
	Elastin-binding protein EbpS	0.017092	↓
	UPF0365 family protein	0.022366	↓
	Uncharacterized leukocidin-like protein 2	0.03164	↑
	Protein map (MHC class II analog protein)	0.03381	↑
2.2b vs 2.4b (P<0.0001)	Negative regulator of genetic competence ClpC/MecB	0.001856	↓
	Elongation factor Tu (EF-Tu)	0.003151	↑
	Lysine--tRNA ligase	0.004607	↑
	Protein map (MHC class II analog protein)	0.016221	↑
	Coagulase	0.016971	↑
2.2b vs 2.1 (P<0.0001)	Immunoglobulin-binding protein sbi	0.00012	↑
	Coagulase	0.008506	↑
2.2b vs 2.3 (P=0.0022)	N-acetylmuramoyl-L-alanine amidase sle1	0.000472	↓
	Protein map (MHC class II analog protein)	0.008099	↑
	Coagulase	0.020127	↑
	IMMUNOGLOBULIN G BINDING PROTEIN A	0.024436	↑
2.4a vs 2.2a (P<0.0001)	Peptidylprolyl isomerase	0.004517	↑
2.4a vs 2.3 (P=0.0064)	Metal-staphylopine-binding protein CntA	0.004531	↓
2.6 vs 2.2a (P=0.0009)	Bifunctional autolysin	4e-06	↑
	N-acetylmuramoyl-L-alanine amidase domain-containing protein	0.000202	↑
	Zinc metalloproteinase aureolysin	0.008984	↑
	N-acetylmuramoyl-L-alanine amidase sle1	0.010679	↑
	Immunoglobulin-binding protein sbi	0.012844	↑
	Heme transporter IsdDEF, membrane component IsdD	0.021745	↑
	Chitinase B (DUF5011 domain-containing protein)	0.023939	↑
	Uncharacterized leukocidin-like protein 1	0.046659	↑
2.6 vs 2.4b (P=0.0002)	Negative regulator of genetic competence ClpC/MecB	0.000143	↓
	Phosphoglycerate kinase	0.005306	↓
2.6 vs 2.1 (P=0.0002)	N-acetylmuramoyl-L-alanine amidase domain-containing protein	3e-05	↑
	Immunoglobulin-binding protein sbi	0.000134	↑
	N-acetylmuramoyl-L-alanine amidase sle1	0.044051	↑
2.6 vs 2.3 (P=0.045)	N-acetylmuramoyl-L-alanine amidase domain-containing protein	0.023515	↑
	Zinc metalloproteinase aureolysin	0.025768	↑
1.2 vs 1.3 (P=0.0269)	Zinc metalloproteinase aureolysin	0.026359	↑
HeLa cell infection model
Pairwise Comparisons	Protein Descriptions	P Value	Up/Down-regulated
2.3 vs 2.1 (P<0.0001)	Cell surface like-protein Map-w (MAP domain-containing protein)	0.001787	↑
	Thermonuclease (TNase)	0.005478	↑
	Hydrolase_3	0.049523	↓
2.2a vs 2.1 (P<0.0001)	Signal transduction protein TRAP	0.007818	↓
	alkyl hydroperoxide reductase subunit F	0.026939	↓
2.2b vs 2.1 (P<0.0001)	Immunoglobulin-binding protein sbi	0.00012	↑
	Coagulase	0.008506	↑
2.2b vs 2.6 (P<0.0001)	Bifunctional autolysin	3.4e-05	↓
	Zinc metalloproteinase aureolysin	0.000294	↓
	Superantigen-like protein SSL11	0.003684	↑
	N-acetylmuramoyl-L-alanine amidase domain-containing protein	0.005533	↓
	Pyridoxal 5'-phosphate synthase subunit PdxS	0.007853	↑
	Coagulase	0.008844	↑
	Glucose-6-phosphate isomerase	0.011105	↑
	Immunoglobulin-binding protein sbi	0.030094	↑
	Protein map (MHC class II analog protein)	0.030094	↑
2.3 vs 2.6 (P<0.0001)	N-acetylmuramoyl-L-alanine amidase domain-containing protein	0.023515	↓
	Zinc metalloproteinase aureolysin	0.025768	↓
2.1 vs 2.6 (P<0.0001)	N-acetylmuramoyl-L-alanine amidase domain-containing protein	3e-05	↓
	Immunoglobulin-binding protein sbi	0.000134	↓
	N-acetylmuramoyl-L-alanine amidase sle1	0.044051	↓
2.2a vs 2.6 (P<0.0001)	Bifunctional autolysin	4e-06	↓
	N-acetylmuramoyl-L-alanine amidase domain-containing protein	0.000202	↓
	Zinc metalloproteinase aureolysin	0.008984	↓
	N-acetylmuramoyl-L-alanine amidase sle1	0.010679	↓
	Immunoglobulin-binding protein sbi	0.012844	↓
	Heme transporter IsdDEF, membrane component IsdD	0.021745	↓
	Chitinase B (DUF5011 domain-containing protein)	0.023939	↓
	Uncharacterized leukocidin-like protein 1	0.046659	↓
2.6 vs 2.4b (P<0.0001)	Negative regulator of genetic competence ClpC/MecB	0.000143	↑
	Phosphoglycerate kinase	0.005306	↑
