# Supplementary material for: Exoproteomic profiling uncovers critical determinants for virulence of livestock-associated and human-originated Staphylococcus aureus ST398 strains
Source: Virulence. 2020 Jul 29;11(1):947–63. doi: 10.1080/21505594.2020.1793525 (PMC7550020; doi:10.1080/21505594.2020.1793525)
Supplement: Supplemental Material [file KVIR_A_1793525_SM0338.xlsx]

## Sheet: Legend
		Supplementary Table S2: Core and variable exoproteomes of the investigated S. aureus ST398 strains.

## Sheet: Sheet1
1	Presence		Core exoproteomes
0	Absense
Accession Number	Subcellular Location	Protein description	6#10	6#22	8#11	6#2	8#90	8#91	8#67	8#24	8#23	6#41	8#28	6#11	6#66	8#68	6#65	6#53	6#45	6#64	8#15	8#94	8#93	6#14	6#9	8#76	8#74	8#25	8#86	8#19	8#92	6#54
A0A0H3K1I2	Cellwall	IMMUNOGLOBULIN G BINDING PROTEIN A	1	1	1	1	1	0	1	1	0	1	1	1	1	1	1	1	1	1	1	1	1	1	1	1	1	1	1	1	1	1
A0A0U1MUP0	Cellwall	Collagen adhesin	0	1	1	1	1	1	1	1	1	1	1	1	1	1	1	0	1	0	1	1	1	1	1	1	1	1	1	1	1	1
A0A162G2M7	Cellwall	Cell surface like-protein Map-w (MAP domain-containing protein)	1	1	1	1	1	1	1	1	1	1	1	1	1	1	1	1	1	1	1	1	1	1	1	0	1	1	1	1	1	1
A0A2S6DDN5	Cellwall	Multifunctional 2',3'-cyclic-nucleotide 2'-phosphodiesterase/5'-nucleotidase/3'-nucleotidase	1	1	1	1	1	1	1	1	1	1	1	1	1	1	1	1	1	1	1	1	1	1	1	0	1	1	1	1	1	0
A0A2S6DFW4	Cellwall	Clumping factor B	0	1	1	1	1	1	1	1	1	1	1	1	1	0	1	1	1	1	1	1	1	1	1	1	1	1	1	1	1	1
A7X0T9	Cellwall	Bifunctional autolysin [Includes: N-acetylmuramoyl-L-alanine amidase ; Mannosyl-glycoprotein endo-beta-N-acetylglucosaminidase ]	1	1	1	1	1	1	1	1	1	1	1	1	1	1	1	1	1	1	1	1	1	1	1	1	1	1	1	1	1	1
O86489	Cellwall	Serine-aspartate repeat-containing protein E	1	0	1	1	1	0	0	1	1	1	1	1	1	1	1	1	1	1	1	1	1	1	1	1	1	1	1	1	1	1
Q2FVE7	Cellwall	Peptide ABC transporter, peptide-binding protein, putative	1	1	1	1	1	1	1	1	1	1	1	1	1	1	1	1	1	1	1	1	1	1	1	1	1	1	1	1	1	1
Q2YX95	Cellwall	Iron-regulated surface determinant protein A (Fur-regulated protein A) (Staphylococcal transferrin-binding protein A)	1	1	1	1	1	1	1	1	1	1	1	1	1	1	1	1	1	1	1	1	1	1	1	1	1	1	1	1	1	1
Q5HGV3	Cellwall	Iron-regulated surface determinant protein C (Staphylococcal iron-regulated protein D)	1	1	1	1	0	1	1	1	1	1	0	0	1	1	1	1	1	1	1	1	1	1	1	1	1	1	1	0	1	0
Q6GHV7	Cellwall	Iron-regulated surface determinant protein B (Fur-regulated protein B) (Staphylococcal iron-regulated protein H) (Staphylococcus aureus surface protein J)	1	1	1	1	1	1	1	1	1	1	1	1	1	1	1	1	1	1	1	1	1	1	1	1	1	1	1	1	1	1
Q8CQE8	Cellwall	Probable malate:quinone oxidoreductase 3 (EC 1.1.5.4) (MQO 3) (Malate dehydrogenase [quinone] 3)	1	1	0	1	1	1	1	1	1	1	1	1	1	1	1	1	1	1	1	1	1	1	1	1	1	1	0	1	1	1
W8USR6	Cellwall	N-acetylmuramoyl-L-alanine amidase Sle1 family protein (N-acetylmuramoyl-L-alanine amidase sle1) (EC 3.5.1.28) (Peptidase M23) (Peptidase M23B)	1	1	1	1	1	1	1	1	1	1	1	1	1	1	1	1	1	1	1	1	1	1	1	1	1	1	0	1	1	1
P21469	Cytoplasmic	30S ribosomal protein S7 (BS7)	1	1	1	1	1	1	1	1	1	1	1	1	1	1	0	1	0	1	1	1	0	0	0	1	1	1	1	1	1	1
A0A077ZK51	Cytoplasmic	ATP synthase subunit beta (EC 3.6.3.14)	1	1	1	1	1	1	1	1	1	1	1	1	1	1	1	1	1	1	1	1	1	1	1	1	1	1	1	1	1	1
A0A0A2Z3S2	Cytoplasmic	2,3-bisphosphoglycerate-dependent phosphoglycerate mutase (BPG-dependent PGAM) (PGAM) (Phosphoglyceromutase) (dPGM) (EC 5.4.2.11)	1	1	1	1	0	1	1	1	1	1	1	1	1	1	1	1	1	1	1	1	1	1	1	1	1	1	1	1	1	1
A0A0H3JX14	Cytoplasmic	transaldolase	1	1	1	1	1	1	1	1	1	1	1	1	1	1	1	1	1	1	1	1	1	1	1	1	1	1	1	1	1	1
A4IRH3	Cytoplasmic	Trigger factor (TF) (EC 5.2.1.8) (PPIase)	1	1	1	1	0	1	0	1	1	1	1	1	1	1	1	1	1	1	1	1	1	1	1	1	1	1	1	1	1	1
A6QJ74	Cytoplasmic	50S ribosomal protein L30	1	1	1	1	1	1	1	1	1	1	1	1	1	1	1	1	1	1	1	1	1	1	1	1	1	1	1	1	1	1
B1HMZ5	Cytoplasmic	DNA-directed RNA polymerase subunit beta' (RNAP subunit beta') (EC 2.7.7.6) (RNA polymerase subunit beta') (Transcriptase subunit beta')	1	1	1	1	1	1	0	1	1	1	1	1	1	1	1	1	1	1	1	1	1	1	1	1	1	1	1	1	1	1
B1HQZ0	Cytoplasmic	30S ribosomal protein S2	1	1	1	1	1	1	1	1	1	1	1	1	1	1	1	1	1	1	1	1	1	1	1	1	1	1	1	1	1	1
B9DIB8	Cytoplasmic	30S ribosomal protein S6	1	1	1	1	1	1	1	1	1	1	1	1	1	1	1	1	1	1	1	1	1	1	1	1	1	1	1	1	1	1
B9DNT4	Cytoplasmic	6-phosphogluconate dehydrogenase, decarboxylating (EC 1.1.1.44)	1	1	1	1	1	0	1	1	1	1	1	1	1	1	1	1	1	1	1	1	1	1	1	1	1	1	1	1	1	1
D2BNQ5	Cytoplasmic	Lysine--tRNA ligase (EC 6.1.1.6) (Lysyl-tRNA synthetase) (LysRS)	1	1	0	1	0	1	1	1	1	1	1	1	1	0	0	1	1	1	1	1	1	0	1	1	1	1	1	1	1	1
D3DKC4	Cytoplasmic	Serine hydroxymethyltransferase (SHMT) (Serine methylase) (EC 2.1.2.1) (L-threonine/L-allo-threonine aldolase) (EC 4.1.2.48)	1	1	1	1	1	1	0	1	0	1	1	1	1	1	0	1	1	1	1	1	1	1	1	1	1	1	1	1	1	1
D3FR87	Cytoplasmic	50S ribosomal protein L6	1	1	1	1	1	1	1	1	1	1	1	1	1	1	0	1	1	1	1	1	1	1	1	1	1	1	1	1	1	1
E6LH42	Cytoplasmic	Glyceraldehyde-3-phosphate dehydrogenase (EC 1.2.1.-)	1	1	1	1	1	1	1	1	1	1	1	1	1	1	1	1	1	1	1	1	1	1	1	1	1	1	1	1	1	1
F4BLS7	Cytoplasmic	Phosphoglycerate kinase (EC 2.7.2.3)	1	1	1	1	1	1	1	1	1	1	1	1	1	1	0	1	1	0	1	1	1	1	1	1	1	1	1	1	1	1
F9DU75	Cytoplasmic	30S ribosomal protein S5	1	1	1	1	1	1	1	1	1	1	1	1	1	1	1	1	1	1	1	1	1	1	1	1	1	1	1	1	1	1
O34526	Cytoplasmic	Alanine--tRNA ligase (EC 6.1.1.7) (Alanyl-tRNA synthetase) (AlaRS)	1	1	1	0	1	1	1	1	1	1	1	0	1	1	1	1	1	1	1	1	1	1	1	1	1	1	1	1	1	1
P08895	Cytoplasmic	50S ribosomal protein L5 (BL5) (BstL5)	1	1	1	1	0	1	0	1	1	1	1	1	1	1	1	1	1	1	1	1	1	1	1	1	1	1	1	1	1	1
P0A3H0	Cytoplasmic	DNA-binding protein HU (DNA-binding protein II) (HB)	1	1	1	1	1	1	1	1	1	1	1	1	1	0	1	1	1	1	1	1	1	1	1	1	1	1	1	1	1	1
P12873	Cytoplasmic	50S ribosomal protein L29	1	1	1	1	1	1	0	1	1	1	1	1	1	1	1	1	1	1	1	1	1	1	1	1	1	1	1	0	1	1
P14561	Cytoplasmic	L-lactate dehydrogenase 1 (L-LDH 1) (EC 1.1.1.27) (L-lactate dehydrogenase P) (L-LDH P)	1	1	1	1	1	1	1	1	1	1	1	1	1	1	1	1	1	1	1	1	1	1	1	1	1	1	1	1	1	1
P17820	Cytoplasmic	Chaperone protein DnaK (HSP70) (Heat shock 70 kDa protein) (Heat shock protein 70)	1	1	1	1	1	0	1	1	1	1	1	1	1	1	1	1	1	0	1	1	1	1	1	1	1	1	1	1	1	1
P20282	Cytoplasmic	30S ribosomal protein S13 (BS14)	1	1	1	1	1	1	1	1	1	0	1	1	1	1	0	1	1	1	0	1	1	1	1	1	1	1	1	0	1	1
P20429	Cytoplasmic	DNA-directed RNA polymerase subunit alpha (RNAP subunit alpha) (EC 2.7.7.6) (RNA polymerase subunit alpha) (Transcriptase subunit alpha)	1	1	1	1	1	1	1	1	1	1	1	1	1	1	1	1	1	1	1	1	1	1	1	1	1	1	1	1	1	1
P21880	Cytoplasmic	Dihydrolipoyl dehydrogenase (EC 1.8.1.4) (Dihydrolipoamide dehydrogenase) (E3 component of pyruvate complex) (S complex, 50 kDa subunit)	1	1	1	1	1	0	1	1	1	1	1	1	1	1	1	1	1	1	1	1	1	1	1	1	1	1	1	1	1	1
P33166	Cytoplasmic	Elongation factor Tu (EF-Tu) (P-40)	1	1	1	1	1	1	1	1	1	1	1	1	1	1	1	1	1	1	1	1	1	1	1	1	1	1	1	1	1	1
P37808	Cytoplasmic	ATP synthase subunit alpha (EC 3.6.3.14) (ATP synthase F1 sector subunit alpha) (F-ATPase subunit alpha) (Vegetative protein 100) (VEG100)	1	1	1	1	1	1	1	1	1	1	1	1	1	1	1	1	1	1	1	1	1	1	1	0	1	1	1	1	1	1
P37869	Cytoplasmic	Enolase (EC 4.2.1.11) (2-phospho-D-glycerate hydro-lyase) (2-phosphoglycerate dehydratase)	1	1	1	1	1	1	1	1	1	1	1	1	1	1	1	1	1	1	1	1	1	1	1	1	1	1	1	1	1	1
P37887	Cytoplasmic	Cysteine synthase (CSase) (EC 2.5.1.47) (O-acetylserine (thiol)-lyase) (OAS-TL) (Superoxide-inducible protein 11) (SOI11)	1	1	0	1	1	1	1	1	1	1	1	1	1	1	1	1	1	1	1	1	1	1	1	1	1	1	1	1	1	1
P70974	Cytoplasmic	50S ribosomal protein L13	1	1	1	1	1	1	1	1	1	1	0	1	1	0	1	1	1	1	1	1	1	1	1	1	1	1	1	1	1	1
P80239	Cytoplasmic	Alkyl hydroperoxide reductase C (EC 1.11.1.15) (General stress protein 22) (Peroxiredoxin) (Thioredoxin peroxidase)	1	1	1	1	1	1	1	1	1	1	1	1	1	1	1	1	1	1	1	1	1	1	1	1	1	1	1	1	1	1
P80240	Cytoplasmic	Transcription elongation factor GreA (General stress protein 20M) (GSP20M) (Transcript cleavage factor GreA)	1	1	0	1	0	1	0	1	1	1	1	1	1	0	1	1	1	1	1	1	1	0	1	1	1	1	1	1	1	1
P80700	Cytoplasmic	Elongation factor Ts (EF-Ts)	1	1	1	0	1	0	0	1	1	1	1	1	1	1	1	1	1	1	1	1	1	1	1	1	1	1	1	1	1	1
P80868	Cytoplasmic	Elongation factor G (EF-G) (Vegetative protein 19) (VEG19)	1	1	1	1	1	1	1	1	1	1	1	1	1	1	1	1	1	1	1	1	1	1	1	1	1	1	1	1	1	1
Q02499	Cytoplasmic	Pyruvate kinase (PK) (EC 2.7.1.40) (ATP:pyruvate 2-O-phosphotransferase)	1	1	1	1	1	1	1	1	1	1	1	1	1	1	1	1	1	1	1	1	1	1	1	1	1	1	1	1	1	1
Q06797	Cytoplasmic	50S ribosomal protein L1 (BL1)	1	1	1	1	1	1	1	1	1	1	1	1	1	1	1	1	1	1	1	1	1	1	1	1	1	1	1	1	1	1
Q07159	Cytoplasmic	Fructose-bisphosphate aldolase class 1 (EC 4.1.2.13) (Fructose-bisphosphate aldolase class I) (FBP aldolase)	1	1	1	1	1	1	1	1	1	1	1	1	1	1	1	1	1	1	1	1	1	1	1	1	1	1	1	1	1	1
Q08854	Cytoplasmic	60 kDa chaperonin (GroEL protein) (Heat shock protein 60) (Protein Cpn60)	1	1	1	1	1	1	1	1	1	1	1	1	1	1	1	1	1	1	1	1	1	1	1	1	1	1	1	1	1	1
Q2FJE0	Cytoplasmic	50S ribosomal protein L25 (General stress protein CTC)	1	1	1	1	1	1	1	1	1	1	1	1	1	1	1	1	1	1	1	1	1	1	1	1	1	1	1	1	0	1
Q2FZ95	Cytoplasmic	Cell division protein FtsL	1	1	1	1	1	1	1	1	1	1	1	1	1	0	1	1	1	1	1	1	1	1	1	1	1	1	1	1	1	1
Q2FZI6	Cytoplasmic	Bifunctional purine biosynthesis protein PurH [Includes: Phosphoribosylaminoimidazolecarboxamide formyltransferase (EC 2.1.2.3)(Inosinicase)]	1	1	1	1	1	1	1	1	1	1	1	1	1	1	1	1	1	1	1	1	1	1	1	1	1	1	1	1	1	1
Q45486	Cytoplasmic	Aspartyl/glutamyl-tRNA(Asn/Gln) amidotransferase subunit B (Asp/Glu-ADT subunit B) (EC 6.3.5.-)	1	1	1	1	1	1	0	1	1	1	1	1	1	1	1	1	1	1	1	1	1	1	1	1	1	1	1	1	1	1
Q49W01	Cytoplasmic	Triosephosphate isomerase (TIM) (TPI) (EC 5.3.1.1) (Triose-phosphate isomerase)	1	1	1	1	1	1	1	1	1	1	1	1	1	1	1	1	1	1	1	1	1	1	1	1	1	1	1	1	1	1
Q4L860	Cytoplasmic	Asp23/Gls24 family envelope stress response protein	1	1	1	0	1	1	1	1	1	1	1	1	1	0	1	1	1	1	1	1	1	1	1	1	1	1	1	1	1	1
Q5HNJ5	Cytoplasmic	Putative universal stress protein SERP1273	1	1	1	1	1	1	1	1	1	1	1	1	1	1	0	1	1	1	1	1	1	0	1	1	1	1	1	1	1	1
Q5HPJ9	Cytoplasmic	Transketolase (EC 2.2.1.1)	1	1	1	1	1	1	1	1	1	1	1	1	1	1	1	1	1	1	1	1	1	1	1	1	1	1	1	1	1	1
Q5HQ06	Cytoplasmic	Cell division protein FtsZ	1	1	1	1	1	1	1	1	1	1	1	1	1	1	1	1	1	1	1	1	1	1	1	1	1	1	1	1	1	1
Q5HRL3	Cytoplasmic	50S ribosomal protein L10	1	1	1	1	1	1	1	1	1	1	1	1	1	0	1	1	1	0	0	1	1	0	0	1	1	1	1	1	1	1
Q5KVS7	Cytoplasmic	Glucose-6-phosphate isomerase (GPI) (EC 5.3.1.9) (Phosphoglucose isomerase) (PGI) (Phosphohexose isomerase) (PHI)	1	1	1	1	1	1	1	1	1	1	1	1	1	1	1	1	1	1	1	1	1	1	1	1	1	1	1	1	1	1
Q5L3Y2	Cytoplasmic	Pyridoxal 5'-phosphate synthase subunit PdxS (PLP synthase subunit PdxS) (EC 4.3.3.6) (Pdx1)	1	1	0	1	1	1	1	1	1	1	1	1	1	1	1	1	1	1	1	1	1	1	1	1	1	1	1	1	1	1
Q932F8	Cytoplasmic	DNA-directed RNA polymerase subunit beta (RNAP subunit beta) (EC 2.7.7.6) (RNA polymerase subunit beta) (Transcriptase subunit beta)	1	1	1	0	0	1	0	1	1	1	1	1	1	0	1	1	1	1	1	1	1	0	1	1	1	1	1	1	1	1
Q99U14	Cytoplasmic	30S ribosomal protein S1	1	1	1	1	1	1	0	1	1	1	1	1	1	1	1	1	1	1	1	1	1	1	1	1	1	1	1	1	1	1
Q9Z9L5	Cytoplasmic	30S ribosomal protein S10	1	1	1	1	1	1	1	1	1	1	1	1	1	1	1	1	1	0	0	1	1	1	1	1	1	1	1	1	1	1
X1X0H6	Cytoplasmic	Uncharacterized protein	1	1	1	1	1	1	0	1	1	1	1	1	1	1	1	1	1	1	1	1	1	1	1	1	1	1	1	1	1	1
Q839Q8	Cytoplasmic	Serine--tRNA ligase 1 (EC 6.1.1.11) (Seryl-tRNA synthetase 1) (SerRS 1) (Seryl-tRNA(Ser/Sec) synthetase 1)	1	1	1	0	1	1	0	1	1	1	1	1	1	1	1	1	1	0	1	1	1	1	1	1	1	1	1	1	1	1
Q5HH38	Cytoplasmic	1,4-dihydroxy-2-naphthoyl-CoA synthase (DHNA-CoA synthase) (EC 4.1.3.36)	1	1	1	0	1	1	0	1	1	1	1	1	1	0	1	1	1	0	1	1	1	1	1	1	1	1	1	1	1	1
C5NW57	Cytoplasmic	30S ribosomal protein S3	0	1	0	1	1	1	0	1	1	1	1	1	1	1	1	1	1	1	1	1	1	1	1	1	1	1	1	0	1	1
P39576	Cytoplasmic	Branched-chain-amino-acid aminotransferase 2 (BCAT 2) (EC 2.6.1.42) (Vegetative protein 85) (VEG85)	1	1	0	1	1	1	0	1	1	1	1	1	1	1	1	1	1	0	1	1	1	0	1	1	1	1	1	1	1	1
P63511	Cytoplasmic	D-alanine aminotransferase (EC 2.6.1.21) (D-amino acid aminotransferase) (D-amino acid transaminase) (DAAT) (D-aspartate aminotransferase)	1	1	1	0	1	0	0	1	1	1	1	1	1	1	1	1	1	0	0	1	1	0	1	1	1	1	1	1	1	1
Q2FHI3	Cytoplasmic	GTP-sensing pleiotropic transcriptional regulator CodY	1	1	0	1	1	1	0	1	1	1	1	1	1	0	0	1	1	1	1	1	1	0	1	1	1	1	1	1	1	1
Q49YE2	Cytoplasmic	Acetate kinase (EC 2.7.2.1) (Acetokinase)	1	1	0	1	1	0	0	1	1	1	1	1	1	1	1	1	1	0	1	1	1	0	1	1	1	1	1	1	1	1
Q4L7E9	Cytoplasmic	UPF0342 protein SH1117	1	1	0	0	0	1	1	1	1	1	1	1	1	1	1	1	1	0	1	1	1	1	1	1	1	1	1	1	1	1
Q6N4V6	Cytoplasmic	30S ribosomal protein S11 (RRP-S11)	1	1	1	1	1	0	0	0	1	1	1	1	1	0	1	0	0	1	1	1	1	1	1	1	1	1	1	0	1	1
A0A168W613	Cytoplasmic	ATP-dependent 6-phosphofructokinase (ATP-PFK) (Phosphofructokinase) (EC 2.7.1.11) (Phosphohexokinase)	1	1	0	1	0	1	0	1	1	1	1	1	1	1	1	1	1	0	1	1	1	1	1	1	1	1	1	1	1	1
A6QJ65	Cytoplasmic	50S ribosomal protein L17	1	1	0	0	1	1	1	0	1	1	1	1	1	1	1	1	1	1	0	1	0	0	1	1	1	1	1	1	1	1
A0A0E0VMM8	Cytoplasmic	Putative cytosolic protein	1	1	0	1	1	1	1	1	1	0	1	1	1	0	1	1	1	0	1	1	1	1	1	0	0	0	1	1	1	1
A0A0E9GYV1	Cytoplasmic	50S ribosomal protein L2	1	1	1	1	1	1	0	0	1	1	1	1	1	1	0	1	0	0	1	1	1	1	1	1	1	1	1	1	1	1
P23533	Cytoplasmic	Phosphoenolpyruvate-protein phosphotransferase (EC 2.7.3.9) (Phosphotransferase system, enzyme I)	1	1	1	0	0	0	0	1	1	1	1	1	1	1	1	1	1	0	1	1	1	0	1	1	1	1	1	1	1	1
A0A218M1C9	CytoplasmicMembrane	penicillin-binding protein 2	1	1	1	1	1	1	0	1	1	1	1	1	1	1	1	1	1	1	1	1	0	1	1	1	1	1	1	1	1	1
O34340	CytoplasmicMembrane	3-oxoacyl-[acyl-carrier-protein] synthase 2 (EC 2.3.1.179) (3-oxoacyl-[acyl-carrier-protein] synthase II) (Beta-ketoacyl-ACP synthase II) (KAS II)	1	1	0	1	1	1	0	1	1	0	1	1	1	1	1	1	0	1	1	1	1	1	1	0	1	1	1	1	1	1
P21882	CytoplasmicMembrane	Pyruvate dehydrogenase E1 component subunit beta (EC 1.2.4.1) (S complex, 36 kDa subunit)	1	1	1	1	1	1	1	1	1	1	1	1	1	1	1	1	1	1	1	1	1	1	1	1	1	1	1	1	1	1
P52078	CytoplasmicMembrane	Uncharacterized protein SAOUHSC_00997 (ORF1)	1	1	1	1	1	1	1	1	1	1	1	1	1	1	1	1	1	1	1	1	0	0	0	0	1	0	1	1	1	1
P54466	CytoplasmicMembrane	UPF0365 protein YqfA	1	1	1	1	1	1	1	1	1	1	1	1	1	1	1	1	1	1	1	1	1	1	1	1	1	1	1	1	1	1
P99118	CytoplasmicMembrane	alkyl hydroperoxide reductase subunit F	1	1	1	1	1	1	1	1	1	1	1	1	1	1	1	1	1	1	1	1	1	1	1	1	1	1	1	1	1	1
Q2YTZ6	CytoplasmicMembrane	Foldase protein PrsA	1	1	1	1	1	1	1	1	1	1	1	1	1	1	1	1	1	1	1	1	1	1	1	1	1	1	1	1	1	1
Q49VR4	CytoplasmicMembrane	Lipoteichoic acid synthase [Cleaved into: Glycerol phosphate lipoteichoic acid synthase (LTA synthase) (EC 2.7.8.-) (Polyglycerol phosphate synthase); Processed glycerol phosphate lipoteichoic acid synthase]	1	1	1	1	1	1	1	1	1	1	1	1	1	1	1	1	1	1	1	1	1	1	1	1	1	1	1	1	1	1
Q49YH0	CytoplasmicMembrane	UPF0478 protein SSP1024	1	1	0	1	1	1	1	1	1	1	1	1	1	1	1	1	1	1	1	1	1	1	1	0	1	1	0	1	1	1
Q6GHV3	CytoplasmicMembrane	High-affinity heme uptake system protein IsdE (Iron-regulated surface determinant protein E) (Staphylococcal iron-regulated protein F)	1	1	1	1	1	1	1	1	1	1	1	1	1	1	0	1	1	1	1	0	1	1	1	1	1	1	1	1	1	0
Q7BGA5	CytoplasmicMembrane	Ferric hydroxamate receptor 2 (Ferrichrome ABC transporter substrate-binding protein) (Ferrichrome-binding periplasmic protein) (Periplasmic binding protein)	1	1	1	1	1	1	1	1	1	1	1	1	1	0	0	1	1	1	0	1	1	1	1	1	1	1	1	1	1	1
Q99U09	CytoplasmicMembrane	Elastin-binding protein EbpS	1	1	1	1	1	1	1	1	1	1	1	1	1	1	1	1	1	1	1	1	1	1	1	1	1	1	1	1	1	1
V6IZ65	CytoplasmicMembrane	Ribonucleotide-diphosphate reductase subunit beta	1	1	0	0	1	1	1	1	1	1	1	1	1	0	1	1	0	1	1	1	1	1	1	1	1	1	1	0	1	1
W8U414	CytoplasmicMembrane	ABC transporter substrate-binding protein (Iron citrate ABC transporter substrate-binding protein) (Periplasmic binding protein)	0	1	1	1	1	1	1	1	1	1	1	1	1	1	1	1	1	1	1	1	1	1	1	1	1	1	1	1	1	1
X5EGV6	CytoplasmicMembrane	Heme ABC transporter permease	1	1	1	1	1	1	1	1	1	1	1	1	1	1	1	1	1	1	1	1	1	1	1	1	1	1	1	1	1	1
P68799	Extracellular	Fibrinogen-binding protein	1	1	0	1	1	1	1	1	1	1	1	1	1	1	0	1	0	0	1	1	1	1	0	1	0	1	1	1	1	0
A0A0E0VL58	Extracellular	Exotoxin	1	1	0	1	1	1	1	1	1	1	1	1	1	0	1	1	1	1	1	1	1	0	1	0	0	1	1	1	0	1
A0A0U0F050	Extracellular	Lipase (EC 3.1.1.3)	1	1	1	1	1	1	1	1	0	1	1	1	1	1	1	1	1	1	1	1	1	1	1	0	1	1	1	1	1	1
A0A2S6DUQ2	Extracellular	Putative exported protein	1	1	1	0	1	1	1	1	1	1	1	1	1	0	1	1	1	1	1	1	1	1	1	1	1	1	0	1	1	1
O33599	Extracellular	Glycyl-glycine endopeptidase LytM (EC 3.4.24.75) (Autolysin LytM)	1	1	1	1	1	1	1	1	1	1	1	1	1	1	1	1	1	1	0	1	1	1	1	1	1	0	1	1	1	0
P00644	Extracellular	Thermonuclease (TNase) (EC 3.1.31.1) (Micrococcal nuclease) (Staphylococcal nuclease) [Cleaved into: Nuclease B; Nuclease A]	1	1	1	1	1	1	1	1	1	1	1	1	1	1	1	1	1	1	1	1	1	1	1	1	1	1	1	1	1	1
P09616	Extracellular	Alpha-hemolysin (Alpha-HL) (Alpha-toxin)	1	1	1	1	1	1	1	1	0	1	1	1	1	1	1	1	1	1	1	1	0	1	1	0	1	1	1	1	1	1
P81177	Extracellular	Zinc metalloproteinase aureolysin (EC 3.4.24.29) (Staphylococcus aureus neutral proteinase)	1	1	0	1	1	1	1	1	1	1	1	1	1	1	1	1	1	1	1	1	1	1	1	0	0	1	1	1	1	1
P81297	Extracellular	Staphopain A (EC 3.4.22.48) (Staphylococcal cysteine proteinase A) (Staphylopain A)	1	1	1	1	1	1	1	1	1	1	1	1	0	1	1	1	1	1	1	1	1	1	1	1	1	1	1	1	1	0
Q2FE79	Extracellular	Immunoglobulin-binding protein sbi	1	1	1	1	1	1	1	1	1	1	1	1	1	1	1	1	1	1	1	1	1	1	1	1	1	1	1	1	1	1
Q2G222	Extracellular	N-acetylmuramoyl-L-alanine amidase domain-containing protein SAOUHSC_02979	1	1	1	1	1	1	1	1	1	1	1	1	1	1	1	1	1	1	1	1	1	1	1	1	1	1	1	1	1	1
Q5HCY4	Extracellular	Staphylococcal secretory antigen ssaA1	1	1	1	1	1	1	1	1	1	1	1	1	1	1	1	1	1	1	1	1	1	1	1	1	1	1	1	1	1	1
Q5HL49	Extracellular	Probable transglycosylase IsaA (EC 3.2.-.-) (Immunodominant staphylococcal antigen A)	1	1	1	1	1	1	1	1	1	1	1	1	1	1	1	1	1	1	1	1	1	1	1	1	1	1	1	1	1	1
Q7DI43	Extracellular	Chitinase (Chitinase B) (DUF5011 domain-containing protein) (IraE protein) (Putative BIG_3-domain protein)	1	1	1	1	1	1	1	1	1	1	1	1	1	1	1	1	1	1	1	1	1	1	1	1	1	1	1	1	1	1
Q931I5	Extracellular	Uncharacterized leukocidin-like protein 2	1	1	1	1	0	1	1	1	0	1	0	1	0	1	1	1	1	1	1	1	1	1	1	1	0	0	1	1	1	1
Q99SN8	Extracellular	Uncharacterized leukocidin-like protein 1	1	1	0	1	0	1	1	1	1	1	0	1	0	1	1	1	1	1	1	0	1	1	1	1	0	0	1	1	1	1
Q99WQ6	Extracellular	Lipase 2 (EC 3.1.1.3) (Glycerol ester hydrolase 2)	1	1	1	1	1	1	1	1	1	1	1	1	1	1	1	1	1	1	1	1	1	1	1	1	0	1	1	1	1	0
A0A0D3QA93	Lipoprotein	ABC transporter, substrate-binding protein (Zinc ABC transporter substrate-binding protein)	1	1	1	1	1	1	1	1	1	1	1	1	0	1	1	1	1	1	1	1	1	1	1	1	1	0	1	0	1	1
O87491	Lipoprotein	Iron ABC transporter substrate-binding protein (Iron-siderophore ABC transporter substrate-binding protein) (Lipoprotein SirA) (Periplasmic binding protein) (SirA)	1	1	1	1	1	1	1	1	1	1	1	1	1	1	1	1	1	1	1	1	1	1	1	1	1	1	1	1	1	1
Q8VQS9	Lipoprotein	MntC (SitC)	1	1	1	1	1	1	1	1	1	1	1	1	1	1	1	1	1	1	1	1	1	1	1	1	1	1	1	1	1	1
Q99WS0	Lipoprotein	5'-nucleotidase (5'-nucleotidase, lipoprotein e(P4) family) (Acid phosphatase)	1	1	0	1	1	1	1	1	1	1	1	1	0	1	1	1	1	1	1	1	1	1	1	0	0	1	0	1	1	0
W8U0B2	Lipoprotein	Glycerophosphodiester phosphodiesterase (Glycerophosphoryl diester phosphodiesterase) (EC 3.1.4.46)	1	0	1	1	1	1	1	1	1	1	1	1	1	1	1	1	1	1	1	1	1	1	1	1	0	1	0	1	1	1
Q49VF9	Unknown	Uncharacterized protein	1	1	1	1	1	1	1	1	1	1	1	1	1	1	1	1	1	1	1	1	1	1	1	1	1	1	1	1	1	1
Q49Y63	Unknown	UPF0337 protein SSP1134	1	1	0	1	1	1	1	1	1	1	1	1	1	0	1	1	1	0	1	1	1	1	1	1	1	1	1	1	1	1
			Variable exoproteomes
A0A0H3JWD4	Cellwall	MW0768 protein	0	0	0	0	0	0	0	0	0	0	0	0	0	0	0	0	0	0	0	0	0	0	0	0	0	0	1	1	0	0
A0A0U1MFZ9	Cellwall	N-acetylmuramoyl-L-alanine amidase sle1 (EC 3.5.1.28)	0	0	0	0	0	0	0	0	0	0	0	0	0	0	0	0	0	0	0	0	0	0	0	1	0	0	0	0	0	0
A0A224B4K8	Cellwall	Fibronectin binding protein fnbA	1	0	0	0	1	1	1	0	0	0	0	1	0	0	0	0	0	0	0	0	0	0	0	0	1	1	1	1	0	0
C7BUR8	Cellwall	Surface antigen SasC	0	0	1	0	0	0	0	0	0	0	0	0	0	0	0	0	0	0	0	0	0	0	0	1	0	0	0	0	0	0
O07325	Cellwall	Cell division protein FtsA	0	1	0	1	1	0	0	0	0	1	1	1	1	1	0	1	0	0	1	1	1	0	1	0	1	0	0	0	1	1
O86488	Cellwall	Serine-aspartate repeat-containing protein D	0	0	1	0	1	0	0	0	1	1	1	1	0	0	1	0	0	0	0	0	0	1	0	1	1	0	0	0	0	0
Q2FXJ2	Cellwall	Iron-regulated surface determinant protein H (Haptoglobin receptor A) (Staphylococcus aureus surface protein I)	0	1	1	1	1	1	1	0	1	0	1	1	0	0	1	0	0	1	1	1	0	1	1	1	1	0	1	0	1	0
Q53653	Cellwall	Clumping factor A (Fibrinogen receptor A) (Fibrinogen-binding protein A)	1	1	0	0	1	0	0	1	0	1	1	1	1	0	0	1	1	1	1	0	0	1	0	0	1	1	0	1	1	1
284709.peg.707	Cytoplasmic	23S rRNA methyltransferase attenuator leader peptide ErmL	0	0	0	0	0	0	0	0	0	0	0	0	0	0	0	0	0	0	0	0	0	0	0	0	0	0	0	0	0	1
A0A023DAE2	Cytoplasmic	Phenylalanine--tRNA ligase alpha subunit (PheRS)	0	0	0	0	0	0	0	0	0	0	0	0	0	0	0	0	0	0	0	0	0	0	0	0	0	1	0	0	0	0
A0A059T7Q0	Cytoplasmic	Alanyl-tRNA synthetase	0	0	0	0	0	0	0	0	0	0	0	0	0	1	1	0	0	0	0	0	0	0	0	0	0	0	0	0	0	0
A0A072P2Y1	Cytoplasmic	Uncharacterized protein	0	0	0	0	0	0	0	0	0	0	0	0	0	0	0	0	0	0	0	0	0	0	0	0	0	0	0	0	1	0
A0A077UF25	Cytoplasmic	Glycosyl transferase family protein (EC 2.4.1.-)	0	0	0	0	0	0	0	0	0	0	0	0	0	0	0	0	0	0	0	0	0	0	0	0	0	0	0	0	0	1
A0A077UGQ4	Cytoplasmic	Uncharacterized protein conserved in bacteria	1	0	0	1	0	1	0	1	0	0	1	0	1	0	1	1	0	1	1	1	1	0	1	0	1	0	1	0	1	1
A0A077UI50	Cytoplasmic	Siderophore synthase (EC 6.-.-.-) (EC 6.3.2.-)	1	0	0	0	0	0	0	0	0	0	0	0	0	0	0	1	0	0	0	0	0	0	1	0	0	0	0	0	0	1
A0A077UIR4	Cytoplasmic	Thioredoxin	0	0	0	0	0	0	0	1	0	0	0	1	1	0	0	0	0	0	0	0	0	0	0	1	1	1	0	0	0	1
A0A077UJR3	Cytoplasmic	Hydrolase (HAD superfamily) (EC 3.-.-.-)	0	0	0	0	0	0	0	0	0	0	0	0	0	0	0	0	0	0	0	0	0	0	0	0	0	1	0	0	0	0
A0A077UL67	Cytoplasmic	Non-specific DNA-binding protein Dps / Iron-binding ferritin-like antioxidant protein / Ferroxidase (EC 1.16.3.1)	1	0	0	1	1	1	1	1	0	0	0	0	1	0	1	1	0	1	0	0	0	1	0	1	1	1	1	0	1	1
A0A077UN70	Cytoplasmic	Cytosol aminopeptidase (EC 3.4.11.1)	0	0	0	0	0	0	0	0	0	0	0	0	0	0	0	0	0	0	0	0	1	0	0	1	0	0	0	0	0	1
A0A077UPF8	Cytoplasmic	Adenosine 5'-monophosphoramidase	0	0	0	0	0	0	0	0	0	0	0	0	0	0	0	0	0	0	0	0	0	0	0	0	0	0	0	0	0	1
A0A077URT6	Cytoplasmic	Hydrolase (HAD superfamily) (EC 3.1.3.-)	0	0	0	0	0	0	0	0	0	0	0	0	0	0	0	0	0	0	0	0	1	0	0	1	1	1	1	0	0	0
A0A077UY15	Cytoplasmic	Alcohol dehydrogenase (EC 1.1.1.1) (EC 1.6.5.-)	0	0	0	0	0	0	0	0	0	0	0	0	0	0	0	0	0	0	0	0	0	0	0	0	0	0	0	0	0	1
A0A077V0T7	Cytoplasmic	Hydrolase (EC 3.1.3.-)	0	0	0	0	0	0	0	0	0	0	0	0	0	0	0	0	0	0	0	0	0	0	0	0	0	0	0	0	0	1
A0A077ZJ36	Cytoplasmic	50S ribosomal protein L14, chloroplastic	0	1	0	0	0	0	0	0	0	0	0	0	0	0	0	0	0	0	0	0	0	0	0	0	1	0	0	0	1	0
A0A081PBA7	Cytoplasmic	Glutamate-1-semialdehyde 2,1-aminomutase (GSA)	0	0	0	0	0	0	0	0	1	0	0	0	0	0	0	1	0	0	1	1	1	1	0	0	1	1	1	0	1	1
A0A098F7Z4	Cytoplasmic	Fe-S cluster assembly protein SufD (FeS assembly protein SufD)	0	0	0	0	0	0	0	0	0	0	0	0	0	0	0	0	0	0	0	0	0	0	0	0	0	0	0	0	0	1
A0A0A8HNA0	Cytoplasmic	Fba protein (EC 4.1.2.13)	1	1	1	0	0	0	1	1	1	1	1	0	1	1	0	1	1	0	0	0	0	1	0	1	1	1	1	1	1	1
A0A0A8HRI1	Cytoplasmic	Glycine cleavage system H protein (Octanoyl/lipoyl carrier protein)	0	0	0	0	0	0	0	0	0	0	0	0	0	0	0	0	0	0	0	0	0	0	0	1	1	1	0	0	0	1
A0A0D1JPI3	Cytoplasmic	Lactoylglutathione lyase	0	0	0	0	0	0	0	0	0	0	0	0	0	0	0	0	0	0	0	0	0	0	0	1	0	0	0	0	0	1
A0A0D6GV05	Cytoplasmic	Hydroxymethylglutaryl-CoA synthase	0	0	0	0	0	0	0	1	0	0	0	0	0	0	0	1	0	0	1	1	1	0	1	0	1	1	0	0	0	1
A0A0E0VQ11	Cytoplasmic	Deblocking aminopeptidase	0	0	0	0	0	0	0	0	0	0	0	0	0	0	0	0	0	0	0	0	0	0	0	0	0	0	0	0	0	1
A0A0E1VP54	Cytoplasmic	2,3-diaminopropionate biosynthesis protein SbnB	1	0	0	0	1	0	0	1	1	0	0	0	1	0	0	1	0	1	0	1	1	1	1	0	1	0	1	0	0	1
A0A0E8SZQ9	Cytoplasmic	Pyridine nucleotide-disulfide oxidoreductase family protein (EC 2.8.1.1)	0	0	0	0	0	0	0	0	0	0	0	0	0	0	0	0	0	0	0	0	0	0	0	0	0	0	0	0	0	1
A0A0F6BPT6	Cytoplasmic	Guanylate kinase (EC 2.7.4.8) (GMP kinase)	0	0	0	0	0	0	0	0	0	0	0	0	0	0	0	0	0	0	0	0	0	0	0	0	0	0	1	0	0	0
A0A0G7HFJ4	Cytoplasmic	Acetolactate synthase catalytic subunit (EC 2.2.1.6) (EC 4.1.1.74)	0	0	0	0	0	0	0	0	0	0	0	0	0	0	0	1	0	0	0	1	0	0	0	0	0	1	1	1	0	1
A0A0H2WW54	Cytoplasmic	Glucose-6-phosphate 1-dehydrogenase	0	0	1	0	0	0	0	1	0	1	1	0	1	1	1	1	1	1	1	1	1	1	0	1	1	1	1	1	1	1
A0A0K1ABL9	Cytoplasmic	Probable manganese-dependent inorganic pyrophosphatase (EC 3.6.1.1) (Pyrophosphate phospho-hydrolase) (PPase)	0	1	0	0	0	0	0	0	0	1	0	0	1	0	0	0	0	0	0	1	0	0	1	0	1	1	1	1	1	1
A0A0K9GRL1	Cytoplasmic	Phosphocarrier protein HPr	0	1	0	1	0	0	0	1	1	1	1	1	1	1	1	0	1	0	1	1	0	1	0	1	1	1	1	1	1	1
A0A0M5TLK8	Cytoplasmic	SigmaB-controlled gene product	0	1	0	0	0	0	0	0	0	0	0	0	0	0	0	0	0	0	0	0	0	0	0	0	0	0	0	0	1	0
A0A0N0I733	Cytoplasmic	Phenylalanine--tRNA ligase beta subunit (EC 6.1.1.20)	1	0	0	0	0	0	0	0	0	0	0	0	1	0	1	1	0	0	0	1	0	0	0	1	1	1	1	1	1	1
A0A0U0DJD2	Cytoplasmic	RNA-binding protein Hfq	0	0	0	0	0	0	0	0	0	0	0	0	0	0	0	0	0	0	0	0	0	0	0	1	0	0	0	0	0	0
A0A0U0E067	Cytoplasmic	Opine dehydrogenase (EC 1.5.1.28)	0	0	0	0	0	0	0	0	0	0	0	0	0	0	0	0	0	0	0	0	0	0	0	0	0	0	0	1	1	1
A0A0U0N252	Cytoplasmic	Alkyl hydroperoxide reductase (EC 1.11.1.15) (EC 3.4.-.-)	0	0	0	0	0	0	0	1	0	0	1	0	1	1	0	1	0	0	0	1	1	0	0	1	1	1	1	0	1	1
A0A0U0Q5A4	Cytoplasmic	Aspartate carbamoyltransferase (EC 2.1.3.2)	0	0	0	0	0	0	0	0	0	0	0	0	0	0	0	1	0	0	0	0	0	0	0	1	0	0	1	0	1	0
A0A0U1MDW7	Cytoplasmic	Purine nucleoside phosphorylase DeoD-type (PNP) (EC 2.4.2.1)	0	0	0	0	0	0	0	0	1	0	1	0	1	0	0	1	0	0	0	0	0	0	0	1	1	1	1	0	1	1
A0A0U1MK43	Cytoplasmic	Gam-like protein	0	0	0	0	0	0	0	0	0	0	0	0	0	0	0	0	0	0	0	0	0	0	0	0	0	1	0	0	0	0
A0A0U1MXY2	Cytoplasmic	Aldo/keto reductase family protein (EC 1.-.-.-)	0	0	0	0	0	0	0	0	0	0	0	0	0	0	0	0	0	0	0	0	0	0	0	0	0	0	0	0	1	1
A0A0V8EPS2	Cytoplasmic	23-butanediol dehydrogenase R-alcohol forming (R)-and (S)-acetoin-specific	0	0	0	0	0	0	0	0	0	0	0	0	1	0	0	0	0	0	0	0	0	0	0	1	1	1	1	0	0	0
A0A0Y2ASA6	Cytoplasmic	Phosphoribosylformylglycinamidine synthase subunit PurS (FGAM synthase)(Phosphoribosylformylglycinamidine synthase subunit III)	0	1	0	0	0	0	0	1	1	0	1	1	1	1	0	0	1	1	1	0	0	0	1	1	1	1	1	0	1	1
A0A0Y2C523	Cytoplasmic	Transcription termination factor Rho (EC 3.6.4.-) (ATP-dependent helicase Rho)	0	0	0	0	0	0	0	0	0	0	0	0	0	0	0	0	0	0	0	0	0	0	0	0	0	0	0	0	0	1
A0A0Y2CCU9	Cytoplasmic	Succinate-semialdehyde dehydrogenase [NAD]; Succinate-semialdehyde dehydrogenase [NADP+] (EC 1.2.1.16) (EC 1.2.1.8)	0	0	0	0	0	0	0	0	0	0	0	0	0	0	0	0	0	0	0	0	0	0	0	0	0	1	0	0	0	1
A0A132MZP5	Cytoplasmic	Adenylosuccinate synthetase (AMPSase) (AdSS) (EC 6.3.4.4) (IMP--aspartate ligase)	0	0	0	0	0	0	0	0	0	0	0	0	0	1	0	1	0	0	0	0	0	0	0	0	0	0	1	1	1	1
A0A141BHX9	Cytoplasmic	Uncharacterized protein	0	0	0	0	0	0	0	0	0	0	0	0	0	0	0	0	0	0	0	0	0	0	0	0	0	0	0	0	0	1
A0A160F7Q2	Cytoplasmic	Oligoendopeptidase F	1	0	0	1	0	0	1	1	1	0	1	1	1	0	0	1	1	1	1	1	0	0	0	1	1	1	1	1	1	1
A0A229LT06	Cytoplasmic	Thiol peroxidase	0	0	0	0	0	0	0	1	0	0	0	0	1	0	0	1	0	1	0	0	0	0	0	1	0	1	1	1	1	1
A0A2S6DCS2	Cytoplasmic	Catalase	0	0	1	1	0	0	0	0	0	1	1	1	1	1	1	1	1	1	1	1	1	1	1	1	0	1	1	1	1	1
A0A2S6DLH6	Cytoplasmic	MBL fold metallo-hydrolase	0	0	0	0	0	0	0	0	0	0	0	0	0	0	0	0	0	0	0	0	0	0	0	0	0	0	0	0	0	1
A0A2U0IFU5	Cytoplasmic	exonuclease	0	0	0	0	0	0	0	0	0	0	0	0	0	0	0	0	0	0	0	0	0	0	0	0	0	0	0	0	0	1
A0RIB4	Cytoplasmic	6,7-dimethyl-8-ribityllumazine synthase (DMRL synthase) (LS) (Lumazine synthase) (EC 2.5.1.78)	0	0	0	0	0	0	0	0	0	0	0	0	1	0	0	0	0	0	0	0	0	0	0	0	1	1	1	0	0	1
A7HT39	Cytoplasmic	Succinate--CoA ligase [ADP-forming] subunit beta (EC 6.2.1.5) (Succinyl-CoA synthetase subunit beta) (SCS-beta)	0	1	0	0	0	0	0	1	1	0	0	0	0	1	0	1	0	0	0	1	0	0	0	0	1	1	0	0	1	1
A7X4P1	Cytoplasmic	Serine-protein kinase RsbW (EC 2.7.11.1) (Anti-sigma-B factor) (Sigma-B negative effector RsbW)	0	0	0	0	0	0	0	0	0	0	0	0	0	0	0	0	0	0	0	0	0	0	0	0	0	0	0	0	1	1
A8AZM1	Cytoplasmic	30S ribosomal protein S19	1	0	0	0	0	0	0	0	0	1	0	0	0	0	0	0	0	0	0	0	0	0	0	1	1	1	1	0	1	1
B0FYT5	Cytoplasmic	Putative regulator of transfer genes ArtA (TrsN)	0	0	0	0	0	0	0	0	0	0	0	0	0	0	0	0	0	0	0	0	0	0	0	0	0	0	0	0	0	1
B1HMW9	Cytoplasmic	50S ribosomal protein L24	0	1	0	0	1	0	0	0	0	0	0	1	0	0	0	0	0	0	0	1	0	0	0	0	0	1	1	1	0	0
B7GJ10	Cytoplasmic	DNA-binding response regulator, NarL family (REC-HTH domains)	0	0	0	0	0	0	0	0	0	0	0	0	0	0	0	0	0	0	0	0	0	0	0	0	0	0	0	0	1	1
B7GUA2	Cytoplasmic	N5-carboxyaminoimidazole ribonucleotide mutase (N5-CAIR mutase) (EC 5.4.99.18) (5-(carboxyamino)imidazole ribonucleotide mutase)	0	0	0	0	0	0	0	0	0	1	0	0	0	0	0	1	1	0	0	0	1	0	0	1	1	1	0	0	1	1
B9DNU5	Cytoplasmic	Pseudouridine synthase (EC 5.4.99.-)	0	0	0	0	0	0	0	0	0	0	0	0	0	0	0	0	0	0	0	0	0	0	0	0	0	0	0	0	0	1
B9DPF2	Cytoplasmic	Transcription termination/antitermination protein NusA	0	0	0	0	0	0	0	0	0	0	0	0	0	0	0	0	0	0	0	1	0	1	0	0	0	1	0	0	1	1
B9DPV7	Cytoplasmic	Pyruvate carboxylase (EC 6.4.1.1)	0	0	0	1	0	0	0	1	1	1	1	1	1	1	0	1	1	0	1	1	1	1	1	1	0	1	0	1	1	1
B9DQ45	Cytoplasmic	Bifunctional protein FolD [Includes: Methylenetetrahydrofolate dehydrogenase (EC 1.5.1.5); Methenyltetrahydrofolate cyclohydrolase (EC 3.5.4.9)]	0	0	0	0	0	0	0	1	1	1	0	0	1	1	1	1	0	0	0	1	1	0	1	0	1	1	1	0	1	1
B9E784	Cytoplasmic	Translation initiation factor IF-3	1	0	1	1	0	0	0	1	0	0	1	1	1	1	0	1	0	0	0	1	1	0	1	0	1	0	0	0	1	1
B9E9J6	Cytoplasmic	50S ribosomal protein L22	0	0	0	0	0	0	0	1	0	0	1	0	1	0	0	1	0	0	1	1	0	0	1	0	1	0	1	1	1	1
C5D510	Cytoplasmic	Histidine--tRNA ligase (EC 6.1.1.21) (Histidyl-tRNA synthetase) (HisRS)	0	0	0	0	0	0	0	0	0	0	0	0	0	0	0	0	0	0	0	0	0	0	0	0	0	1	0	0	0	0
C5QP41	Cytoplasmic	Uncharacterized protein	0	0	0	0	0	0	0	0	0	0	0	0	0	0	0	0	0	0	0	0	0	0	0	0	0	0	0	0	0	1
C5QPE8	Cytoplasmic	Uncharacterized protein	0	0	0	0	0	0	0	0	0	0	0	0	0	0	0	0	0	0	0	0	0	0	0	0	0	1	0	0	0	0
C5QPG8	Cytoplasmic	GMP synthase [glutamine-hydrolyzing] (EC 6.3.5.2) (GMP synthetase) (Glutamine amidotransferase)	1	1	0	0	0	0	0	1	0	0	1	1	1	0	0	1	1	1	1	1	1	1	1	1	1	1	1	0	1	1
C5QSB5	Cytoplasmic	Oligoendopeptidase F (EC 3.4.24.-)	0	0	0	0	0	0	0	0	0	0	0	0	0	0	0	1	0	0	0	0	0	0	0	1	0	1	0	0	1	1
C6CST6	Cytoplasmic	Nucleoid-associated protein Pjdr2_0145	0	0	0	0	0	0	0	0	0	0	0	1	0	0	0	0	0	0	0	0	0	0	0	0	0	0	0	0	0	0
D3FQF9	Cytoplasmic	Single-stranded DNA-binding protein (SSB)	0	0	0	0	0	0	0	0	0	0	0	0	0	0	0	0	0	0	0	0	1	0	0	0	1	0	0	0	0	1
D4FMF0	Cytoplasmic	Thermophilic metalloprotease (M29) (EC 3.4.11.-)	0	0	0	0	0	0	0	0	0	0	0	0	1	0	0	0	0	0	0	0	0	0	0	0	0	0	0	0	0	1
D5DK00	Cytoplasmic	Elongation factor P (EF-P)	0	0	0	0	0	0	0	0	0	0	0	0	0	0	0	1	0	0	0	0	0	0	0	0	0	1	0	0	0	0
E0E152	Cytoplasmic	Cold shock protein CspA	1	0	0	0	0	0	0	0	1	1	1	0	1	0	0	1	0	0	0	1	0	1	1	1	1	1	1	0	1	1
E3EG18	Cytoplasmic	Succinate--CoA ligase [ADP-forming] subunit alpha (EC 6.2.1.5) (Succinyl-CoA synthetase subunit alpha) (SCS-alpha)	0	0	0	0	0	0	0	0	0	0	0	0	0	0	0	1	0	0	0	1	0	0	0	0	0	1	0	0	0	1
F4BR43	Cytoplasmic	30S ribosomal protein S8	1	1	0	0	1	1	0	0	0	0	0	0	0	1	0	1	1	0	0	1	0	0	0	1	0	1	1	1	1	1
F7YZT0	Cytoplasmic	3-hydroxyacyl-[acyl-carrier-protein] dehydratase FabZ (EC 4.2.1.59) ((3R)-hydroxymyristoyl-[acyl-carrier-protein] dehydratase) ((3R)-hydroxymyristoyl-ACP dehydrase) (Beta-hydroxyacyl-ACP dehydratase)	0	0	0	0	0	0	0	0	0	0	0	0	0	0	0	0	0	0	0	0	0	0	0	0	0	1	0	0	0	1
G5JG53	Cytoplasmic	UPF0473 protein SS7213T_02088	0	0	0	0	0	0	0	0	0	0	0	0	0	0	0	0	0	0	0	0	0	0	0	1	0	0	0	0	0	0
H0DG89	Cytoplasmic	Glyoxal reductase (EC 1.1.1.-) (EC 1.1.1.283)	0	0	0	0	0	0	0	0	0	0	0	0	0	0	0	0	0	0	0	0	0	0	0	0	0	1	0	0	0	1
I3DYT8	Cytoplasmic	Ribonuclease J (RNase J) (EC 3.1.-.-)	1	1	0	0	0	0	0	0	0	0	0	0	0	0	0	0	0	0	0	1	0	0	0	0	1	1	0	0	0	1
M1SVC5	Cytoplasmic	Major capsid protein	0	0	0	0	0	0	0	0	0	0	0	1	1	0	0	0	0	0	0	0	0	0	0	0	0	1	0	0	0	1
O05269	Cytoplasmic	GMP reductase (EC 1.7.1.7) (Guanosine 5'-monophosphate oxidoreductase) (Guanosine monophosphate reductase)	0	0	0	0	0	0	0	0	0	0	0	0	0	0	0	0	0	0	0	0	1	0	0	0	0	0	0	0	0	0
O06491	Cytoplasmic	Glutamyl-tRNA(Gln) amidotransferase subunit A (Glu-ADT subunit A) (EC 6.3.5.7)	0	0	0	0	0	0	0	0	0	1	1	0	1	0	0	0	0	0	0	1	1	0	1	1	1	1	1	0	1	1
O32038	Cytoplasmic	Aspartate--tRNA(Asp/Asn) ligase (EC 6.1.1.23) (Aspartyl-tRNA synthetase) (AspRS) (Non-discriminating aspartyl-tRNA synthetase) (ND-AspRS)	0	0	0	0	0	0	0	1	0	0	1	0	0	0	1	0	1	0	0	1	0	1	0	1	1	1	1	0	0	1
O32162	Cytoplasmic	FeS cluster assembly protein SufB	0	0	0	0	0	0	0	0	0	0	0	0	0	0	0	0	0	0	0	0	0	0	0	0	0	0	0	0	0	1
O32771	Cytoplasmic	Carbamoyl-phosphate synthase large chain (EC 6.3.5.5) (Carbamoyl-phosphate synthetase ammonia chain)	0	0	0	0	0	0	0	0	1	1	1	1	1	1	0	1	0	0	0	1	1	0	0	0	1	1	1	0	1	1
O34824	Cytoplasmic	Phosphoglucosamine mutase (EC 5.4.2.10)	1	1	0	1	0	0	0	1	1	1	1	1	1	1	1	1	0	0	1	1	1	0	0	0	1	1	1	1	1	1
O52582	Cytoplasmic	Coenzyme A disulfide reductase (CoA-disulfide reductase) (CoADR) (EC 1.8.1.14)	1	0	0	0	0	0	0	1	0	0	0	0	0	0	0	0	0	0	1	1	0	0	0	1	0	1	1	1	1	1
P00952	Cytoplasmic	Tyrosine--tRNA ligase (EC 6.1.1.1) (Tyrosyl-tRNA synthetase) (TyrRS)	1	0	0	0	0	0	0	0	0	0	0	0	0	0	0	0	0	0	0	0	0	0	0	0	1	0	1	0	1	1
P02395	Cytoplasmic	50S ribosomal protein L7/L12 (MA1/MA2)	1	1	0	1	1	1	0	1	1	1	1	0	0	0	0	1	1	0	0	1	1	1	0	1	1	1	1	1	1	1
P04990	Cytoplasmic	Threonine synthase (TS) (EC 4.2.3.1)	0	0	0	0	0	0	0	0	0	0	0	0	0	0	0	0	0	0	0	0	0	0	0	1	0	0	0	0	1	0
P05657	Cytoplasmic	50S ribosomal protein L27 (BL24) (BL30)	0	0	0	0	0	0	0	0	0	0	0	0	0	0	0	0	0	0	0	1	1	0	0	0	0	1	1	1	1	1
P0C0F1	Cytoplasmic	Major cold shock protein	0	0	0	0	0	0	0	0	0	0	0	1	1	0	0	0	0	0	0	0	0	0	0	0	0	0	0	0	0	0
P0C0N2	Cytoplasmic	10 kDa chaperonin (GroES protein) (Heat shock protein 10) (Protein Cpn10)	1	0	0	1	1	0	0	1	1	1	1	1	1	0	0	1	0	0	0	1	1	0	1	1	0	1	1	0	1	1
P0C0R2	Cytoplasmic	HTH-type transcriptional regulator SarS (Staphylococcal accessory regulator S)	0	0	0	0	0	0	0	0	0	0	0	0	0	0	0	0	0	0	0	0	0	0	0	0	0	0	0	0	1	0
P11931	Cytoplasmic	Valine--tRNA ligase (EC 6.1.1.9) (Valyl-tRNA synthetase) (ValRS)	1	0	0	0	0	0	0	0	0	1	0	0	0	0	0	1	0	0	0	0	0	0	1	1	0	1	1	0	1	1
P12874	Cytoplasmic	30S ribosomal protein S17 (BS16)	0	0	0	0	0	0	0	0	0	0	0	0	0	0	0	0	0	0	0	1	0	0	0	1	0	1	0	0	1	0
P13070	Cytoplasmic	50S ribosomal protein L20	0	0	0	0	0	0	0	0	0	1	1	1	1	1	1	0	0	0	1	1	0	0	1	1	1	1	1	0	1	1
P13956	Cytoplasmic	rRNA adenine N-6-methyltransferase (EC 2.1.1.184) (Erythromycin resistance protein) (Macrolide-lincosamide-streptogramin B resistance protein)	0	0	0	0	0	0	0	0	0	0	0	0	0	0	0	0	0	0	0	0	0	0	1	0	0	0	0	0	0	0
P14193	Cytoplasmic	Ribose-phosphate pyrophosphokinase (RPPK) (EC 2.7.6.1) (5-phospho-D-ribosyl alpha-1-diphosphate) (Phosphoribosyl diphosphate synthase) (Phosphoribosyl pyrophosphate synthase) (P-Rib-PP synthase) (PPRibP synthase) (PRPP synthase) (PRPPase)	0	0	0	0	0	0	0	0	0	0	0	0	0	0	0	0	0	0	0	0	0	0	0	0	0	0	0	0	1	1
P16971	Cytoplasmic	Protein RecA (Recombinase A)	1	1	0	1	0	0	0	0	1	0	1	1	1	0	1	0	0	0	1	1	0	1	1	1	1	1	1	1	1	1
P17889	Cytoplasmic	Translation initiation factor IF-2	0	0	0	0	0	0	0	1	0	0	0	0	1	1	0	1	0	0	0	1	0	0	1	1	1	1	1	0	1	1
P18157	Cytoplasmic	Glycerol kinase (EC 2.7.1.30) (ATP:glycerol 3-phosphotransferase) (Glycerokinase) (GK)	0	0	0	0	0	0	0	0	0	0	0	0	0	0	0	0	0	0	0	0	0	0	0	0	0	0	0	0	0	1
P18255	Cytoplasmic	Threonine--tRNA ligase 1 (EC 6.1.1.3) (Threonyl-tRNA synthetase 1) (ThrRS 1)	0	0	0	0	0	0	0	1	0	0	0	0	0	1	0	1	0	0	0	1	0	0	0	0	0	1	1	0	1	1
P21164	Cytoplasmic	Formate--tetrahydrofolate ligase (EC 6.3.4.3) (Formyltetrahydrofolate synthetase) (FHS) (FTHFS)	0	0	0	0	0	0	0	0	0	0	1	1	0	1	1	1	1	0	1	1	1	0	0	0	0	1	1	0	0	1
P21466	Cytoplasmic	30S ribosomal protein S4 (BS4)	1	1	0	1	0	0	1	1	0	1	1	0	1	1	0	1	0	1	1	1	1	1	1	1	1	1	1	1	1	1
P21470	Cytoplasmic	30S ribosomal protein S9 (BS10)	1	0	0	0	0	0	0	0	0	0	0	0	1	0	0	0	1	0	0	1	0	1	0	1	1	1	1	0	1	0
P21472	Cytoplasmic	30S ribosomal protein S12 (BS12)	0	1	0	0	1	0	0	0	0	0	1	1	1	1	1	0	0	0	0	1	1	1	1	0	1	1	1	0	1	1
P21474	Cytoplasmic	30S ribosomal protein S16 (BS17)	1	1	0	0	0	0	0	1	0	0	0	0	1	1	0	1	1	0	1	1	0	1	0	1	1	1	1	1	1	1
P21879	Cytoplasmic	Inosine-5'-monophosphate dehydrogenase (IMP dehydrogenase) (IMPD) (IMPDH) (EC 1.1.1.205) (Superoxide-inducible protein 12) (SOI12)	1	1	0	0	0	0	0	1	1	0	1	1	1	1	1	1	1	0	1	1	1	1	1	1	1	1	1	1	1	1
P21883	Cytoplasmic	Dihydrolipoyllysine-residue acetyltransferase component of pyruvate dehydrogenase complex (EC 2.3.1.12) (Dihydrolipoamide acetyltransferase component of pyruvate dehydrogenase complex) (E2) (S complex, 48 kDa subunit)	1	1	0	0	0	0	0	1	1	1	1	0	1	1	1	1	0	1	1	1	1	0	1	1	1	1	1	1	1	1
P23920	Cytoplasmic	Methionine--tRNA ligase (EC 6.1.1.10) (Methionyl-tRNA synthetase) (MetRS)	1	0	0	0	0	0	0	1	1	1	0	1	1	1	0	1	0	0	0	1	0	0	0	1	0	1	1	1	1	1
P25995	Cytoplasmic	Dihydroorotase (DHOase) (EC 3.5.2.3)	0	0	0	0	0	0	0	1	0	0	1	1	0	0	0	1	0	0	0	0	1	0	0	1	1	1	1	1	0	1
P30949	Cytoplasmic	Glutamate-1-semialdehyde 2,1-aminomutase (GSA) (EC 5.4.3.8) (Glutamate-1-semialdehyde aminotransferase) (GSA-AT)	0	0	0	0	0	0	0	0	0	0	0	0	0	1	0	0	0	0	0	0	0	0	0	0	0	0	0	0	0	1
P37518	Cytoplasmic	Ribosome-binding ATPase YchF	0	0	0	0	0	0	0	0	0	0	0	0	0	0	0	0	0	0	0	0	0	0	0	0	0	0	0	0	1	1
P37571	Cytoplasmic	Negative regulator of genetic competence ClpC/MecB	1	1	0	0	0	0	0	1	1	1	0	0	1	0	1	0	0	0	0	1	1	0	1	1	0	1	1	1	1	1
P39149	Cytoplasmic	Uracil phosphoribosyltransferase (EC 2.4.2.9) (UMP pyrophosphorylase) (UPRTase)	0	0	0	0	0	0	0	0	0	0	0	0	0	0	0	0	0	0	0	0	0	0	0	0	0	1	1	0	0	1
P39576	Cytoplasmic	Branched-chain-amino-acid aminotransferase 2 (BCAT 2) (EC 2.6.1.42) (Vegetative protein 85) (VEG85)	1	1	0	1	1	1	0	1	1	1	1	1	1	1	1	1	1	0	1	1	1	0	1	1	1	1	1	1	1	1
P39646	Cytoplasmic	Phosphate acetyltransferase (EC 2.3.1.8) (Phosphotransacetylase) (Vegetative protein 43) (VEG43)	1	0	0	0	0	0	0	0	0	0	1	0	0	0	0	0	0	0	0	0	0	0	0	0	0	0	1	0	1	1
P39912	Cytoplasmic	Protein AroA(G) [Includes: Phospho-2-dehydro-3-deoxyheptonate aldolase (EC 2.5.1.54) (3-deoxy-D-arabino-heptulosonate 7-phosphate synthase) (DAHP synthase) (Phospho-2-keto-3-deoxyheptonate aldolase); Chorismate mutase (EC 5.4.99.5)]	1	0	1	0	0	0	0	1	1	0	1	1	1	0	0	1	0	0	1	1	1	0	0	0	0	1	1	1	1	0
P41972	Cytoplasmic	Isoleucine--tRNA ligase (EC 6.1.1.5) (Isoleucyl-tRNA synthetase) (IleRS)	0	0	0	0	0	0	0	1	0	0	0	0	1	1	0	1	0	0	0	0	1	0	0	0	0	1	1	1	1	1
P46899	Cytoplasmic	50S ribosomal protein L18 (BL16)	0	1	0	0	1	0	0	0	0	1	1	1	1	1	1	0	1	0	0	1	0	1	0	1	1	1	1	1	1	1
P50849	Cytoplasmic	Polyribonucleotide nucleotidyltransferase (EC 2.7.7.8) (Polynucleotide phosphorylase) (PNPase) (Vegetative protein 15) (VEG15)	1	1	1	0	0	0	0	0	0	1	0	1	1	1	1	1	1	0	0	1	0	0	0	1	1	1	0	0	0	1
P50866	Cytoplasmic	ATP-dependent Clp protease ATP-binding subunit ClpX	0	1	0	0	0	0	0	0	0	1	0	0	0	0	0	1	0	0	0	1	1	0	0	0	1	0	0	1	1	1
P54170	Cytoplasmic	UPF0403 protein YphP	0	0	0	0	0	0	0	0	0	0	0	0	1	0	0	0	0	0	0	0	0	1	0	0	0	0	0	0	1	1
P54262	Cytoplasmic	Asparagine--tRNA ligase (EC 6.1.1.22) (Asparaginyl-tRNA synthetase) (AsnRS)	1	0	0	0	0	0	0	1	0	1	0	0	0	0	0	0	1	0	0	1	1	0	1	1	1	0	1	0	0	1
P54377	Cytoplasmic	Probable glycine dehydrogenase (decarboxylating) subunit 2 (EC 1.4.4.2) (Glycine cleavage system P-protein subunit 2) (Glycine decarboxylase subunit 2) (Glycine dehydrogenase (aminomethyl-transferring) subunit 2)	0	0	0	0	0	0	0	0	0	1	0	0	0	0	0	0	0	0	0	0	1	0	0	0	0	1	1	0	1	1
P55874	Cytoplasmic	50S ribosomal protein L35	0	1	0	0	0	0	0	0	0	0	0	0	0	0	0	0	0	0	0	0	0	0	0	0	0	0	0	0	1	0
P60070	Cytoplasmic	Anti-sigma-B factor antagonist (Anti-anti-sigma-B factor)	0	0	0	0	0	0	0	0	0	0	0	0	0	0	0	0	0	0	0	0	0	0	0	0	0	0	0	0	0	1
P60121	Cytoplasmic	Putative pyridoxal phosphate-dependent acyltransferase (EC 2.3.1.-)	1	0	0	0	0	0	0	1	1	1	0	1	0	1	0	0	1	0	1	0	1	1	1	0	0	1	1	1	1	1
P60855	Cytoplasmic	Uncharacterized protein SA0370	1	0	0	0	0	0	0	1	0	0	0	0	0	0	0	0	0	0	0	1	0	1	0	1	0	0	0	0	0	1
P60856	Cytoplasmic	PTS system glucose-specific EIIA component (EIIA-Glc) (EIII-Glc) (Glucose-specific phosphotransferase enzyme IIA component)	1	1	0	1	0	0	0	1	1	1	1	0	1	1	1	1	1	1	1	0	1	1	0	1	1	1	1	1	1	1
P60890	Cytoplasmic	Glutamine synthetase (GS) (EC 6.3.1.2) (Glutamate--ammonia ligase) (Glutamine synthetase I alpha) (GSI alpha)	1	0	0	0	1	0	0	1	1	1	1	1	1	1	0	1	1	1	0	0	0	0	0	1	1	1	1	1	1	1
P63940	Cytoplasmic	D-lactate dehydrogenase (D-LDH) (EC 1.1.1.28) (D-specific 2-hydroxyacid dehydrogenase)	0	0	0	0	0	0	0	0	0	0	0	0	0	0	0	0	0	0	0	0	0	0	0	1	0	0	0	0	0	0
P64269	Cytoplasmic	2,3-bisphosphoglycerate-independent phosphoglycerate mutase (BPG-independent PGAM) (Phosphoglyceromutase) (iPGM) (EC 5.4.2.12)	0	0	0	0	0	0	0	0	0	0	0	0	0	0	0	0	0	0	0	0	0	0	0	0	0	1	1	1	0	0
P65831	Cytoplasmic	Amidophosphoribosyltransferase (ATase) (EC 2.4.2.14) (Glutamine phosphoribosylpyrophosphate amidotransferase) (GPATase)	0	0	0	0	0	0	0	0	0	0	0	0	1	1	0	0	0	0	0	0	0	0	0	0	0	1	0	0	0	0
P65895	Cytoplasmic	Phosphoribosylamine--glycine ligase (EC 6.3.4.13) (GARS) (Glycinamide ribonucleotide synthetase) (Phosphoribosylglycinamide synthetase)	0	0	0	1	0	0	0	1	1	1	1	1	1	1	0	1	1	0	1	1	1	0	1	1	1	0	0	0	1	1
P65904	Cytoplasmic	Phosphoribosylformylglycinamidine synthase subunit PurQ (FGAM synthase) (EC 6.3.5.3) (Formylglycinamide ribonucleotide amidotransferase subunit I) (FGAR amidotransferase I) (FGAR-AT I) (Glutaminase PurQ) (EC 3.5.1.2) (Phosphoribosylformylglycinamidine synthase subunit I)	0	0	0	0	0	0	0	0	0	0	1	1	1	0	1	1	1	0	1	0	1	0	0	1	0	0	1	1	1	1
P71018	Cytoplasmic	Phosphate acyltransferase (EC 2.3.1.n2) (Acyl-ACP phosphotransacylase) (Acyl-[acyl-carrier-protein]--phosphate acyltransferase) (Phosphate-acyl-ACP acyltransferase)	0	0	0	0	0	0	0	0	0	0	0	0	0	0	0	0	0	0	0	0	0	0	0	0	0	0	0	0	0	1
P84139	Cytoplasmic	Adenylate kinase (AK) (EC 2.7.4.3) (ATP-AMP transphosphorylase) (ATP:AMP phosphotransferase) (Adenylate monophosphate kinase)	0	0	0	0	0	0	0	1	0	1	0	1	1	1	0	0	0	0	0	1	0	0	0	1	0	1	1	1	1	1
P96611	Cytoplasmic	Thioredoxin-like protein YdbP	1	0	0	0	1	0	0	1	0	0	0	1	1	0	0	1	0	0	0	0	0	0	0	1	0	1	1	1	1	1
Q06752	Cytoplasmic	Cysteine--tRNA ligase (EC 6.1.1.16) (Cysteinyl-tRNA synthetase) (CysRS)	0	0	0	0	0	0	0	0	0	0	0	0	0	0	0	1	0	0	0	0	1	0	0	0	0	1	0	0	0	1
Q2FEJ8	Cytoplasmic	HTH-type transcriptional regulator SarR (Staphylococcal accessory regulator R)	0	0	0	0	0	0	0	0	0	0	0	0	0	0	0	1	0	0	0	0	0	0	0	0	0	1	0	0	0	1
Q2FF06	Cytoplasmic	Putative aldehyde dehydrogenase (EC 1.2.1.3)	0	0	0	0	0	0	0	0	0	1	0	0	1	0	0	0	0	0	0	1	1	0	0	0	1	1	0	0	1	1
Q2FFK2	Cytoplasmic	Bacterial non-heme ferritin (EC 1.16.3.2)	1	0	0	1	0	1	0	1	0	0	1	0	0	0	0	0	0	0	0	0	0	0	0	1	0	1	0	0	0	0
Q2FIN9	Cytoplasmic	Ribosome hibernation promotion factor (HPF) (Ribosome hibernation-promoting factor)	0	0	0	0	0	0	0	0	0	0	0	0	0	1	0	0	0	0	0	0	0	0	0	1	0	1	1	0	1	0
Q2FJ20	Cytoplasmic	Transcriptional regulator SarA (Staphylococcal accessory regulator A)	0	0	0	0	0	0	0	0	1	0	0	1	1	0	0	0	0	0	0	0	0	0	0	0	0	1	0	0	1	1
Q2FK96	Cytoplasmic	Heme oxygenase (staphylobilin-producing) 2 (EC 1.14.99.48) (Heme-degrading monooxygenase 2) (Iron-regulated surface determinant 2) (Iron-responsive surface determinant 2)	1	0	0	0	0	1	0	0	1	0	1	1	1	0	0	0	0	0	0	1	1	1	0	1	1	1	1	0	0	1
Q2FKC6	Cytoplasmic	Superoxide dismutase [Mn/Fe] 2 (EC 1.15.1.1)	0	0	0	0	0	0	0	0	0	0	0	0	0	0	0	0	0	0	0	0	0	0	0	0	0	1	1	0	1	1
Q2FXN3	Cytoplasmic	Uncharacterized protein	0	0	0	0	0	0	0	0	0	0	0	0	0	0	0	0	0	0	0	0	0	0	0	0	0	1	0	0	0	0
Q2FXY6	Cytoplasmic	30S ribosomal protein S20	0	1	1	0	0	0	0	1	1	1	1	0	0	1	0	0	0	0	0	1	0	1	1	1	1	1	1	1	1	1
Q2FYR1	Cytoplasmic	Aminoacyltransferase FemB (EC 2.3.2.18) (Factor essential for expression of methicillin resistance B) (N-acetylmuramoyl-L-alanyl-D-glutamyl-L-lysyl-(N6-triglycine)-D-alanyl-D-alanine-diphosphoundecaprenyl-N-acetylglucosamine:glycine glycyltransferase)	0	0	0	0	0	0	0	0	0	0	0	0	0	0	0	0	0	0	0	0	0	0	0	0	0	0	0	0	0	1
Q2G078	Cytoplasmic	Ribonucleoside-diphosphate reductase (EC 1.17.4.1)	0	0	0	0	0	1	0	1	0	1	0	0	1	0	0	0	1	1	0	1	1	0	0	1	0	1	1	0	1	1
Q2G0B1	Cytoplasmic	HTH-type transcriptional regulator MgrA (Regulator of autolytic activity)	0	0	0	0	0	0	0	0	0	1	0	0	0	1	0	1	0	0	1	0	1	0	0	0	0	1	1	1	1	1
Q2G0K7	Cytoplasmic	3-hexulose-6-phosphate synthase (HPS) (EC 4.1.2.43) (D-arabino-3-hexulose-6-phosphate formaldehyde lyase)	0	0	0	0	0	0	0	0	0	0	0	0	0	0	0	0	0	0	1	1	0	0	1	0	0	1	0	0	1	1
Q2G0P2	Cytoplasmic	Transcription termination/antitermination protein NusG	0	0	0	0	0	0	0	0	0	0	0	0	0	0	0	0	0	0	0	0	0	0	0	0	0	0	1	0	0	0
Q2G0P7	Cytoplasmic	Protein-arginine kinase activator protein	0	0	0	0	0	0	0	0	0	0	0	0	0	0	0	0	0	0	0	0	0	0	0	0	0	1	0	0	0	0
Q2G2Q0	Cytoplasmic	DNA gyrase subunit A (EC 5.99.1.3)	0	0	0	0	0	0	0	0	0	0	0	0	0	0	0	0	0	0	0	1	0	0	0	0	0	0	0	0	1	0
Q2G2T3	Cytoplasmic	50S ribosomal protein L9	0	0	0	0	0	0	0	0	0	0	0	0	0	0	0	0	0	0	0	0	0	0	0	1	0	1	0	0	0	1
Q2YWR1	Cytoplasmic	Acid sugar phosphatase	0	0	0	0	0	0	0	0	0	0	0	0	0	1	0	0	0	0	0	0	0	0	0	1	0	1	0	0	0	0
Q2YXR5	Cytoplasmic	Aerobic glycerol-3-phosphate dehydrogenase (EC 1.1.5.3)	0	0	0	0	0	0	0	0	0	0	0	0	0	0	0	0	0	0	0	0	0	0	0	0	0	0	0	0	0	1
Q2YYP6	Cytoplasmic	50S ribosomal protein L3	1	0	1	0	0	0	1	1	1	0	1	1	1	1	0	1	0	0	0	1	1	1	1	1	1	1	1	1	1	1
Q45480	Cytoplasmic	Uncharacterized RNA pseudouridine synthase YlyB (EC 5.4.99.-) (RNA pseudouridylate synthase) (RNA-uridine isomerase)	0	0	0	0	0	0	0	0	0	0	0	0	0	1	0	0	0	0	0	0	0	0	0	0	0	0	0	0	0	0
Q45495	Cytoplasmic	Peptide deformylase 2 (PDF 2) (EC 3.5.1.88) (Polypeptide deformylase 2)	0	0	0	0	0	0	0	0	1	0	0	0	0	0	0	0	0	0	0	0	1	0	0	0	0	0	0	0	0	0
Q49VB1	Cytoplasmic	FMN-dependent NADPH-azoreductase (EC 1.7.-.-) (NADPH-dependent flavo-azoreductase) (NADPH-flavin azoreductase)	0	0	0	0	0	0	0	0	0	0	0	0	0	0	0	0	0	0	0	0	0	0	0	0	0	1	0	0	0	0
Q49VB3	Cytoplasmic	GTP cyclohydrolase FolE2 (EC 3.5.4.16)	0	0	0	0	0	0	0	0	0	0	0	0	0	0	0	0	0	0	0	0	0	0	0	0	0	1	1	0	0	0
Q49X05	Cytoplasmic	50S ribosomal protein L28	0	0	0	0	0	0	0	0	0	0	0	0	0	0	0	0	0	0	0	0	0	0	0	0	1	1	0	0	0	0
Q49X07	Cytoplasmic	Uncharacterized protein SSP1546	1	0	0	0	0	0	0	0	0	0	0	0	1	1	0	1	0	0	0	1	0	0	0	0	0	0	0	1	0	1
Q49X16	Cytoplasmic	Acyl carrier protein (ACP)	1	1	0	0	1	1	0	1	1	0	1	0	0	0	0	0	0	0	0	1	1	1	0	1	0	1	1	0	1	1
Q49X27	Cytoplasmic	50S ribosomal protein L19	0	0	0	0	0	0	0	0	0	0	0	0	0	0	0	0	1	0	0	0	0	0	0	0	0	1	0	0	1	0
Q49X44	Cytoplasmic	Ribosome-recycling factor (RRF) (Ribosome-releasing factor)	1	0	0	0	0	1	0	1	0	0	0	1	1	0	0	1	0	0	0	1	1	0	0	1	1	0	1	1	1	0
Q49Y55	Cytoplasmic	UPF0297 protein SSP1144	0	0	0	0	0	0	0	0	0	0	0	0	0	0	0	0	0	0	0	0	0	0	0	1	0	0	0	0	0	0
Q49Y85	Cytoplasmic	50S ribosomal protein L21	1	1	0	1	0	0	0	1	1	1	1	1	1	0	1	0	0	0	0	1	1	0	0	0	1	1	1	1	1	1
Q49YA9	Cytoplasmic	Predicted phosphoesterase MutT family	0	0	0	0	0	0	0	0	0	0	0	0	0	0	0	0	0	0	0	0	0	0	0	0	0	1	0	0	0	0
Q49YI2	Cytoplasmic	Putative dipeptidase SSP1012 (EC 3.4.13.-)	0	0	0	1	0	0	0	1	1	1	1	1	0	1	0	1	1	1	1	1	1	0	1	1	1	1	1	0	1	1
Q49YY9	Cytoplasmic	Nitroreductase family protein	0	0	0	0	0	0	0	0	0	0	0	0	0	0	0	0	0	0	0	1	1	0	0	0	0	1	0	0	0	0
Q49Z29	Cytoplasmic	DEAD-box ATP-dependent RNA helicase CshA (EC 3.6.4.13)	1	0	1	0	0	0	0	0	0	0	1	0	1	1	0	1	0	0	0	1	1	0	0	0	1	0	0	0	1	1
Q49Z74	Cytoplasmic	Probable DNA-directed RNA polymerase subunit delta (RNAP delta factor)	1	1	0	1	0	0	0	1	1	0	1	1	1	1	1	0	1	0	1	1	1	1	1	1	1	0	0	1	1	1
Q4L4U5	Cytoplasmic	D-alanine--D-alanyl carrier protein ligase (DCL) (EC 6.2.1.-) (D-alanine--poly(phosphoribitol) ligase subunit 1) (D-alanine-activating enzyme) (DAE)	0	0	0	1	0	0	0	0	0	0	0	0	0	0	0	1	0	0	0	1	0	0	0	0	0	1	0	0	1	1
Q4L4W9	Cytoplasmic	Putative peptidyl-prolyl cis-trans isomerase (PPIase) (EC 5.2.1.8) (Rotamase)	0	0	0	0	0	0	0	0	0	0	0	0	0	0	0	1	0	0	0	0	0	0	0	1	0	1	1	1	1	0
Q4L578	Cytoplasmic	Phosphoribosylformylglycinamidine synthase subunit PurL (FGAM synthase) (EC 6.3.5.3) (Formylglycinamide ribonucleotide amidotransferase subunit II) (FGAR amidotransferase II) (FGAR-AT II) (Glutamine amidotransferase PurL) (Phosphoribosylformylglycinamidine synthase subunit II)	0	1	0	0	1	0	0	1	1	1	1	1	1	1	1	1	0	0	0	1	1	1	1	1	1	0	0	0	1	1
Q4L5E4	Cytoplasmic	Phenylalanine--tRNA ligase beta subunit (EC 6.1.1.20) (Phenylalanyl-tRNA synthetase beta subunit) (PheRS)	1	0	0	0	0	0	0	0	0	0	0	0	1	0	0	1	0	0	0	0	0	0	0	0	0	1	0	0	0	1
Q4L5L9	Cytoplasmic	Uncharacterized protein	0	0	0	0	0	0	0	0	0	0	0	0	0	0	1	0	0	0	0	0	0	0	0	0	0	0	0	0	0	0
Q4L5Q0	Cytoplasmic	Bifunctional protein PyrR [Includes: Pyrimidine operon regulatory protein; Uracil phosphoribosyltransferase (UPRTase) (EC 2.4.2.9)]	0	0	0	0	0	0	0	0	0	0	0	0	0	0	0	0	0	0	0	0	0	0	0	0	0	1	0	0	1	1
Q4L670	Cytoplasmic	Probable tautomerase SH1546 (EC 5.3.2.-)	0	0	0	0	0	0	0	0	0	0	0	0	0	0	0	0	0	0	0	0	0	0	0	0	0	0	1	0	0	0
Q4L6D3	Cytoplasmic	Peptide methionine sulfoxide reductase MsrB (EC 1.8.4.12) (Peptide-methionine (R)-S-oxide reductase)	0	0	0	0	0	0	0	0	0	1	0	0	0	0	0	0	0	0	0	0	0	0	0	1	0	0	0	0	1	0
Q4L6F0	Cytoplasmic	Cell cycle protein GpsB (Guiding PBP1-shuttling protein)	0	0	0	0	0	1	0	1	1	0	1	1	1	0	0	0	0	0	0	1	1	0	0	1	1	0	0	0	0	1
Q4L6T1	Cytoplasmic	Protein GrpE (HSP-70 cofactor)	0	0	1	0	0	0	0	1	1	0	1	0	0	0	1	0	1	0	0	1	0	1	0	1	0	1	1	0	0	1
Q4L7L5	Cytoplasmic	Aspartyl/glutamyl-tRNA(Asn/Gln) amidotransferase subunit C (Asp/Glu-ADT subunit C) (EC 6.3.5.-)	1	0	0	0	0	0	0	0	0	0	0	0	0	0	0	0	0	0	0	0	0	0	1	1	1	0	0	0	0	0
Q4L817	Cytoplasmic	Phosphopentomutase (EC 5.4.2.7) (Phosphodeoxyribomutase)	0	0	0	0	0	0	0	1	0	1	0	0	1	0	0	0	0	0	0	1	1	1	0	1	1	1	0	0	1	1
Q4L818	Cytoplasmic	Pyrimidine-nucleoside phosphorylase (PYNP) (Py-NPase) (EC 2.4.2.2)	0	0	0	0	0	0	0	0	0	0	0	0	0	0	0	0	0	0	0	0	0	0	0	0	0	0	0	0	0	1
Q4L8B2	Cytoplasmic	50S ribosomal protein L23	0	1	0	0	0	0	0	0	0	0	1	0	1	1	0	0	0	0	1	1	1	1	1	0	1	1	0	0	1	1
Q4LA35	Cytoplasmic	3-methyl-2-oxobutanoate hydroxymethyltransferase (EC 2.1.2.11) (Ketopantoate hydroxymethyltransferase) (KPHMT)	0	0	0	0	0	0	0	0	0	0	0	0	0	0	0	0	0	0	0	0	0	0	0	0	0	1	0	0	0	0
Q53622	Cytoplasmic	Cell division protein DivIVA (Septum site-determining divIVA domain protein)	0	0	0	0	0	0	0	0	0	0	0	1	0	0	0	0	0	0	0	0	0	0	0	0	1	0	0	0	0	0
Q56194	Cytoplasmic	Catabolite control protein A	0	0	0	0	0	0	0	0	0	0	0	0	0	0	0	0	0	0	0	1	0	0	0	0	0	0	0	0	1	1
Q5HEJ8	Cytoplasmic	Uncharacterized protein SACOL1985	1	0	0	0	0	0	0	1	0	1	0	0	1	0	0	0	0	0	1	0	0	0	1	1	0	1	1	0	1	1
Q5HGK2	Cytoplasmic	3-oxoacyl-[acyl-carrier-protein] reductase FabG (EC 1.1.1.100) (3-ketoacyl-acyl carrier protein reductase) (Beta-Ketoacyl-acyl carrier protein reductase) (Beta-ketoacyl-ACP reductase)	1	1	0	0	0	0	0	1	0	0	0	0	0	1	1	1	0	0	0	0	0	0	0	0	1	1	1	1	1	1
Q5HIG5	Cytoplasmic	Hypoxanthine-guanine phosphoribosyltransferase (HGPRT) (HGPRTase) (EC 2.4.2.8)	0	0	0	0	0	0	0	0	0	0	0	0	0	0	0	0	0	0	0	0	0	0	0	0	0	1	0	0	0	0
Q5HJZ4	Cytoplasmic	Beta sliding clamp (Beta clamp) (Sliding clamp) (Beta-clamp processivity factor) (DNA polymerase III beta sliding clamp subunit) (DNA polymerase III subunit beta)	0	0	0	0	0	0	0	0	1	0	0	0	1	0	0	1	0	0	0	0	0	0	0	0	0	1	0	0	0	1
Q5HMA2	Cytoplasmic	50S ribosomal protein L31 type B	0	0	0	0	0	0	0	0	0	0	0	0	0	0	0	1	0	0	0	0	0	0	0	1	1	1	1	0	1	0
Q5HN16	Cytoplasmic	Aldehyde dehydrogenase	0	0	0	0	0	0	0	0	0	0	0	0	0	0	0	0	0	0	0	0	0	0	0	0	0	0	0	0	0	1
Q5HNF1	Cytoplasmic	Leucine--tRNA ligase (EC 6.1.1.4) (Leucyl-tRNA synthetase) (LeuRS)	1	0	0	0	0	0	0	0	0	0	0	0	1	0	0	0	0	0	0	1	0	0	0	0	0	1	1	0	1	1
Q5HNL1	Cytoplasmic	Isocitrate dehydrogenase [NADP] (IDH) (EC 1.1.1.42) (IDP) (NADP(+)-specific ICDH) (Oxalosuccinate decarboxylase)	0	0	0	0	0	0	0	0	0	0	0	0	0	0	0	0	0	0	0	0	0	0	0	0	0	0	0	0	0	1
Q5HQ29	Cytoplasmic	Thioredoxin (Trx)	1	1	0	0	0	1	0	1	1	1	1	1	1	1	0	1	1	0	1	1	1	1	1	1	1	1	1	1	1	1
Q5HQA4	Cytoplasmic	Phosphoribosylaminoimidazole-succinocarboxamide synthase (EC 6.3.2.6) (SAICAR synthetase)	0	0	0	0	0	0	0	0	0	1	0	0	1	0	0	0	0	0	1	0	0	0	0	1	0	1	0	1	1	1
Q5HQE9	Cytoplasmic	Putative phosphoesterase SERP0604 (EC 3.1.-.-)	1	0	0	0	0	0	0	1	1	0	1	0	1	0	0	0	0	0	0	0	0	0	0	1	1	1	1	0	1	1
Q5HQJ3	Cytoplasmic	Uncharacterized protein SERP0556	1	0	0	0	0	1	0	1	1	1	1	0	1	1	0	1	0	1	1	1	1	1	1	1	1	1	0	1	1	1
Q5HQW4	Cytoplasmic	Thioredoxin reductase (TRXR) (EC 1.8.1.9)	1	0	1	0	0	0	0	1	1	0	0	1	1	1	1	1	1	0	0	1	1	1	0	1	1	1	1	1	0	1
Q5KUF0	Cytoplasmic	Arginine--tRNA ligase (EC 6.1.1.19) (Arginyl-tRNA synthetase) (ArgRS)	1	0	1	0	0	0	0	1	0	0	0	0	1	1	0	1	0	0	0	1	1	0	0	1	1	1	1	1	1	1
Q5KXT1	Cytoplasmic	Glycerol-3-phosphate dehydrogenase [NAD(P)+] (EC 1.1.1.94) (NAD(P)H-dependent glycerol-3-phosphate dehydrogenase)	0	0	0	0	0	0	0	0	0	0	0	0	0	0	0	0	0	0	0	0	0	0	0	0	0	0	0	0	0	1
Q5WDK0	Cytoplasmic	ATP-dependent Clp protease proteolytic subunit 2 (EC 3.4.21.92) (Endopeptidase Clp 2)	1	0	0	0	0	0	0	0	1	1	0	0	0	0	0	0	0	0	0	1	0	0	0	1	0	1	0	0	0	1
Q65JJ1	Cytoplasmic	Proline--tRNA ligase (EC 6.1.1.15) (Prolyl-tRNA synthetase) (ProRS)	1	0	0	0	0	0	0	0	0	0	0	0	1	1	0	1	0	0	0	0	0	0	0	0	1	1	1	0	0	1
Q69HT9	Cytoplasmic	Multicopper oxidase mco (EC 1.-.-.-)	1	0	0	0	0	0	0	0	0	0	0	1	0	0	0	0	0	0	0	0	0	0	0	0	0	0	0	1	0	1
Q6GEX5	Cytoplasmic	UDP-N-acetylglucosamine 1-carboxyvinyltransferase	0	0	0	0	0	0	0	0	0	0	0	0	1	0	0	0	0	0	0	1	1	0	0	0	0	1	0	0	1	1
Q6GHG0	Cytoplasmic	Ribonuclease J 2 (RNase J2) (EC 3.1.-.-)	1	1	1	0	0	0	0	0	0	0	1	1	1	1	0	0	1	0	0	1	1	1	0	1	1	1	1	0	1	1
Q6GHM5	Cytoplasmic	DNA-directed RNA polymerase subunit omega	0	1	0	0	0	0	0	0	0	0	0	0	0	0	0	0	0	0	0	0	0	0	0	0	0	0	0	0	0	0
Q6GKG7	Cytoplasmic	Deoxyribose-phosphate aldolase 1 (DERA 1) (EC 4.1.2.4) (2-deoxy-D-ribose 5-phosphate aldolase 1) (Phosphodeoxyriboaldolase 1) (Deoxyriboaldolase 1)	1	0	0	0	0	0	0	0	0	0	0	1	1	1	0	1	1	0	1	0	1	0	1	0	1	1	1	0	0	1
Q720Y7	Cytoplasmic	Ribitol-5-phosphate cytidylyltransferase (EC 2.7.7.40)	1	0	0	0	0	0	0	0	0	0	0	0	1	1	0	1	0	0	1	1	1	0	1	0	1	1	1	0	1	1
Q7A417	Cytoplasmic	Putative 2-hydroxyacid dehydrogenase SA2098 (EC 1.1.1.-)	0	0	0	0	0	0	0	0	0	0	0	0	0	0	0	0	0	0	0	0	0	0	1	0	1	1	0	0	0	0
Q81II0	Cytoplasmic	Ornithine carbamoyltransferase, catabolic (OTCase) (EC 2.1.3.3)	0	0	0	0	0	0	0	0	0	0	0	0	0	0	0	0	0	0	0	0	1	0	0	0	0	0	0	0	0	0
Q81XT3	Cytoplasmic	Glycine--tRNA ligase (EC 6.1.1.14) (Glycyl-tRNA synthetase) (GlyRS)	0	0	0	0	0	0	0	1	1	1	1	1	1	1	0	1	1	0	1	1	0	0	0	1	0	1	1	1	1	1
Q839E5	Cytoplasmic	50S ribosomal protein L15	0	0	0	0	0	0	0	1	1	1	1	0	1	1	1	0	1	0	0	1	1	0	1	0	1	1	0	0	1	1
Q8CPT4	Cytoplasmic	3-oxoacyl-[acyl-carrier-protein] synthase 3 protein 1 (EC 2.3.1.180) (3-oxoacyl-[acyl-carrier-protein] synthase III protein 1) (Beta-ketoacyl-ACP synthase III 1) (KAS III 1)	0	0	0	0	0	0	0	0	0	0	0	0	0	0	0	1	1	0	0	0	1	0	0	0	0	1	0	1	0	1
Q8CRP5	Cytoplasmic	D-alanine--D-alanine ligase (EC 6.3.2.4) (D-Ala-D-Ala ligase) (D-alanylalanine synthetase)	0	0	0	0	0	0	0	0	0	0	0	0	0	0	0	0	0	0	0	0	0	0	0	0	0	0	0	0	0	1
Q8CTQ7	Cytoplasmic	Putative pyridoxine kinase (EC 2.7.1.35) (PN/PL/PM kinase) (Pyridoxal kinase) (Pyridoxamine kinase) (Vitamin B6 kinase)	0	0	0	0	0	0	0	0	0	0	0	0	0	0	0	0	0	0	0	0	0	0	0	1	0	0	0	0	0	1
Q8SDW5	Cytoplasmic	Phi ETA orf 17-like protein	0	0	0	0	0	0	0	0	0	0	0	0	0	0	0	0	0	0	0	0	0	0	0	0	0	1	0	0	0	0
Q99S95	Cytoplasmic	Probable uridylyltransferase SAV2171 (EC 2.7.7.-)	0	0	0	0	0	0	0	0	0	0	0	0	0	0	0	0	0	0	0	0	0	0	0	0	0	0	0	0	0	1
Q99TZ0	Cytoplasmic	Pyrroline-5-carboxylate reductase (P5C reductase) (P5CR) (EC 1.5.1.2) (PCA reductase)	0	0	0	0	0	0	0	0	0	0	0	0	0	0	0	0	0	0	0	0	0	0	0	1	0	0	0	0	0	0
Q99UN8	Cytoplasmic	Malonyl CoA-acyl carrier protein transacylase (MCT) (EC 2.3.1.39)	0	0	0	0	0	0	0	0	0	0	0	0	0	0	0	0	0	0	0	0	0	0	0	0	0	0	0	0	1	0
Q99VB5	Cytoplasmic	Chaperone protein ClpB	0	0	0	0	0	0	0	0	1	0	0	0	0	0	0	0	0	0	0	0	0	0	0	0	0	1	0	0	0	0
Q99WM3	Cytoplasmic	Probable acetyl-CoA acyltransferase (EC 2.3.1.9) (Acetoacetyl-CoA thiolase)	0	0	0	0	0	0	0	1	0	1	0	0	0	0	0	0	0	0	0	0	1	0	0	0	0	0	0	0	0	1
Q99X11	Cytoplasmic	FMN-dependent NADH-azoreductase	0	0	0	0	0	0	0	0	0	0	0	0	0	0	0	0	0	0	0	0	0	0	0	0	0	1	0	0	0	0
Q99Z77	Cytoplasmic	S-adenosylmethionine synthase (AdoMet synthase) (EC 2.5.1.6) (MAT) (Methionine adenosyltransferase)	1	1	0	0	0	1	0	1	0	0	1	0	1	1	1	1	0	0	0	1	1	1	1	1	1	1	1	0	1	1
Q9I4K0	Cytoplasmic	Protein/nucleic acid deglycase HchA (EC 3.1.2.-) (EC 3.5.1.-) (EC 3.5.1.124) (Maillard deglycase)	0	0	0	0	0	0	0	0	0	0	0	0	0	0	0	0	0	0	0	0	0	0	0	0	0	1	0	0	0	1
R4WAK9	Cytoplasmic	Phage repressor	0	0	0	0	0	0	0	1	0	0	0	0	0	0	0	0	0	0	0	0	0	0	0	0	0	0	0	0	0	0
U5LD22	Cytoplasmic	PhoP family transcriptional regulator	0	0	0	0	0	0	0	0	0	0	0	0	0	0	0	0	0	0	0	0	0	0	0	0	0	1	0	0	0	1
V9Z8X2	Cytoplasmic	FAD-dependent thymidylate synthase	1	0	0	0	0	0	0	0	0	0	0	0	0	0	0	0	0	0	0	0	0	0	0	0	0	0	0	0	0	0
W8U4V4	Cytoplasmic	glucosamine-6-phosphate isomerase	0	0	0	0	0	0	0	1	0	0	0	0	0	0	0	0	0	0	0	0	0	0	0	0	0	1	0	0	0	1
W8U5G0	Cytoplasmic	Arsenate reductase (EC 1.20.4.1) (Arsenate reductase family protein) (Transcriptional regulator, Spx/MgsR family)	0	0	0	0	0	0	0	0	0	0	0	0	0	1	0	0	0	0	0	0	0	0	0	0	0	1	1	0	1	1
W8UA44	Cytoplasmic	NAD-dependent malic enzyme (NADP-dependent malic enzyme) (NADP-dependent malic enzyme (Conversion of malate into pyruvate)) (EC 1.1.1.40)	0	0	0	0	0	0	0	1	1	1	0	0	1	0	0	1	0	0	0	1	1	1	0	1	1	0	1	0	0	1
W9AI15	Cytoplasmic	CTP synthase (EC 6.3.4.2) (Cytidine 5'-triphosphate synthase) (Cytidine triphosphate synthetase) (CTP synthetase) (CTPS) (UTP--ammonia ligase)	1	0	0	0	0	0	0	1	1	1	1	1	1	1	1	1	1	0	0	1	1	1	1	1	1	1	1	1	1	1
X1WP88	Cytoplasmic	Uncharacterized protein	1	1	0	0	1	1	0	1	1	0	0	0	1	0	0	1	1	1	0	1	1	0	0	0	1	1	1	1	1	0
X1WTP6	Cytoplasmic	Uncharacterized protein	0	0	0	0	0	0	0	0	0	0	0	0	0	0	0	0	0	0	0	0	0	0	0	0	0	1	0	0	0	1
X5E3A4	Cytoplasmic	Aminopeptidase P family protein (Peptidase M24) (Peptidase M24 family protein) (Putative Xaa-Pro dipeptidase)	0	0	0	0	0	0	0	0	0	1	0	0	0	0	0	0	0	0	0	0	0	0	0	0	0	1	1	0	0	1
A0A0E0VNM2	CytoplasmicMembrane	N5-carboxyaminoimidazole ribonucleotide synthase	0	0	0	0	0	0	0	0	0	0	0	0	0	0	0	0	0	0	0	0	0	0	0	0	0	1	0	0	0	0
A0A0E0VSS1	CytoplasmicMembrane	Lytic regulatory protein	0	0	0	0	0	0	0	0	0	0	0	0	0	0	0	0	0	0	0	0	0	0	0	0	0	0	0	0	0	1
A0A0E1VKS3	CytoplasmicMembrane	Bacteriocin, lactococcin 972 family	0	0	0	0	0	0	0	0	0	0	0	0	0	0	0	0	0	0	0	0	0	0	1	0	0	0	0	0	0	0
A0A0H2XJG9	CytoplasmicMembrane	Uncharacterized protein	0	0	0	0	0	0	0	0	0	0	0	0	0	0	0	0	0	1	1	0	0	0	0	0	1	0	0	0	1	1
A0A0H3K6K1	CytoplasmicMembrane	Uncharacterized protein	0	0	0	1	1	0	0	1	1	1	1	0	1	0	0	0	0	0	0	0	0	1	0	0	0	0	0	1	1	1
A0A0U1MD14	CytoplasmicMembrane	Cysteine ABC transporter, substrate-binding protein	0	0	0	1	0	0	0	0	0	0	0	0	1	0	0	1	0	0	0	1	0	0	0	0	1	0	0	0	0	0
A0A111BH30	CytoplasmicMembrane	Aromatic amino acid aminotransferase (EC 2.6.1.1) (EC 2.6.1.57)	0	0	0	0	0	0	0	0	0	0	0	0	1	0	0	0	0	0	0	0	0	0	0	0	0	1	0	0	0	1
A0A2S6DED3	CytoplasmicMembrane	glycosyltransferase family 2 protein	0	0	0	0	0	0	0	0	0	0	0	0	0	0	0	0	0	0	0	0	0	0	0	0	1	0	0	0	0	0
B1HR37	CytoplasmicMembrane	Ribonuclease Y (RNase Y) (EC 3.1.-.-)	0	0	0	0	0	0	0	0	0	0	0	0	0	0	0	0	0	0	0	1	0	0	0	0	0	0	0	0	0	1
C5QMR9	CytoplasmicMembrane	Uncharacterized protein	1	0	0	0	1	1	1	0	1	1	1	1	1	1	0	0	0	0	1	0	1	1	0	1	1	1	0	0	1	1
C5QT35	CytoplasmicMembrane	Cell shape-determining protein MreC (Cell shape protein MreC)	0	1	1	0	0	0	0	1	1	1	1	1	1	1	1	1	1	1	1	0	0	0	0	1	1	0	0	0	1	1
G5JHI9	CytoplasmicMembrane	ATP-dependent zinc metalloprotease FtsH (EC 3.4.24.-)	0	1	1	0	1	0	0	0	0	0	0	0	1	0	0	1	0	0	0	1	1	1	1	0	1	1	0	0	1	1
G5JJJ0	CytoplasmicMembrane	Penicillin-binding protein 3 (Fragment)	0	0	1	0	0	0	0	0	0	1	1	0	0	0	1	1	0	1	1	0	0	0	0	1	0	1	0	1	1	0
O31716	CytoplasmicMembrane	Uncharacterized ABC transporter ATP-binding protein YkpA	0	0	0	0	0	0	0	1	0	0	0	1	1	0	0	1	0	0	1	1	1	0	0	0	1	1	0	0	1	1
P05425	CytoplasmicMembrane	Copper-exporting P-type ATPase B (EC 3.6.3.54) (Cu(+)-exporting ATPase)	0	0	0	0	0	0	0	0	0	0	0	0	0	0	0	0	0	0	0	0	0	0	0	0	0	0	0	0	0	1
P07944	CytoplasmicMembrane	Beta-lactam-inducible penicillin-binding protein	0	0	1	0	0	1	1	0	0	0	0	0	1	1	0	0	0	0	0	0	0	0	0	1	1	0	0	0	0	1
P18357	CytoplasmicMembrane	Regulatory protein BlaR1	0	1	1	0	0	0	0	1	0	1	0	0	0	0	0	1	0	0	1	0	0	1	0	0	0	0	0	0	0	0
P50743	CytoplasmicMembrane	GTPase Der (GTP-binding protein EngA)	0	0	0	0	0	0	0	0	0	0	0	0	1	1	0	0	0	0	0	1	1	1	0	0	0	0	0	0	0	1
Q1XG25	CytoplasmicMembrane	Uncharacterized protein	0	1	0	0	0	0	0	0	0	0	0	0	0	0	0	0	0	0	0	0	0	0	0	0	0	0	0	0	0	0
Q2FXK8	CytoplasmicMembrane	Septation ring formation regulator EzrA	0	0	0	0	0	0	0	0	0	0	0	0	0	0	0	0	0	0	0	0	0	0	0	0	1	1	0	0	0	1
Q2FZQ3	CytoplasmicMembrane	Enoyl-[acyl-carrier-protein] reductase [NADPH] FabI (ENR) (EC 1.3.1.39) (NADPH-dependent enoyl-ACP reductase)	1	0	0	0	0	0	0	0	0	0	1	0	0	1	0	0	0	0	0	0	0	0	0	0	0	1	0	0	1	1
Q2G026	CytoplasmicMembrane	Protein translocase subunit SecG	0	0	0	0	0	0	0	0	0	0	0	0	0	1	0	0	0	0	0	0	0	0	0	0	0	0	0	0	0	0
Q49YL5	CytoplasmicMembrane	Uncharacterized protein	0	0	0	0	0	0	0	0	0	0	0	0	1	1	0	0	0	0	0	1	0	0	0	0	0	1	0	0	0	1
Q49Z51	CytoplasmicMembrane	ATP synthase gamma chain (ATP synthase F1 sector gamma subunit) (F-ATPase gamma subunit)	0	0	0	0	0	0	0	0	0	0	0	0	0	0	0	0	0	0	0	0	0	0	0	0	0	0	0	0	0	1
Q49ZC9	CytoplasmicMembrane	Uncharacterized protein	0	0	0	0	0	0	0	0	0	0	0	0	0	0	0	0	0	0	0	0	0	0	0	0	0	0	0	0	1	0
Q4L4H8	CytoplasmicMembrane	Protein translocase subunit SecA 1	0	0	0	0	0	0	0	0	1	0	0	1	1	1	0	0	0	0	0	1	1	0	0	1	1	0	0	0	1	1
Q4L565	CytoplasmicMembrane	Probable quinol oxidase subunit 2 (EC 1.10.3.-) (Quinol oxidase polypeptide II)	0	0	0	1	0	1	0	0	0	0	0	0	0	0	0	0	0	0	0	0	0	0	0	0	0	0	0	0	1	1
Q4L6D0	CytoplasmicMembrane	Probable CtpA-like serine protease (EC 3.4.21.-)	0	0	0	0	0	0	0	0	0	1	0	1	0	0	0	0	0	0	0	0	0	0	0	0	0	0	0	0	0	0
Q53599	CytoplasmicMembrane	Protein map (MHC class II analog protein)	0	0	0	1	0	0	1	1	1	0	1	1	0	0	1	0	1	1	1	0	1	0	0	0	0	1	1	1	1	1
Q53725	CytoplasmicMembrane	Penicillin-binding protein (Putative penicillin-binding protein 2B)	0	0	0	0	0	0	0	0	0	0	0	1	0	1	0	0	0	0	0	0	0	0	0	0	0	0	0	0	0	0
Q57071	CytoplasmicMembrane	PTS system glucose-specific EIICBA component (EC 2.7.1.199) (EIICBA-Glc)	0	0	0	0	0	0	0	0	0	0	0	0	0	0	0	0	0	0	0	0	0	0	0	0	0	1	0	0	1	0
Q5HHB9	CytoplasmicMembrane	Signal peptidase IB (SPase IB) (EC 3.4.21.89) (Leader peptidase IB)	0	0	0	0	0	0	0	0	0	0	0	0	0	0	0	0	0	0	0	1	1	0	0	0	0	0	0	0	1	1
Q5HKT0	CytoplasmicMembrane	Phage infection protein	0	0	0	0	0	0	0	1	0	0	1	0	0	1	0	1	0	0	0	0	0	0	0	0	0	0	0	0	0	1
Q5HL43	CytoplasmicMembrane	Dihydroorotate dehydrogenase (quinone) (EC 1.3.5.2)	0	0	0	0	0	0	0	0	0	0	0	0	0	0	0	0	0	0	0	0	1	0	0	0	0	0	0	0	0	0
Q5HMB6	CytoplasmicMembrane	ATP synthase subunit delta (ATP synthase F(1) sector subunit delta) (F-type ATPase subunit delta) (F-ATPase subunit delta)	0	0	0	0	0	0	0	0	0	0	0	0	0	0	0	0	0	0	0	0	0	0	0	0	0	0	0	0	0	1
Q5HN93	CytoplasmicMembrane	Uncharacterized protein	0	0	0	0	0	0	0	0	0	0	0	0	0	0	0	0	0	0	0	0	0	0	0	0	0	0	0	0	0	1
Q5HQM1	CytoplasmicMembrane	NADH dehydrogenase-like protein SERP0527 (EC 1.6.99.-)	1	0	1	0	0	0	0	1	1	1	1	0	1	1	1	1	1	0	1	1	1	1	1	0	1	1	0	0	1	1
Q5HQM7	CytoplasmicMembrane	Protein DltD	0	0	0	1	0	0	0	0	0	0	0	0	0	0	0	0	0	0	0	0	0	0	0	0	0	0	0	0	0	0
Q6GK28	CytoplasmicMembrane	ESAT-6 secretion accessory factor EsaA	0	1	0	0	1	0	0	1	1	1	1	1	1	1	0	0	0	0	0	0	0	1	1	0	0	0	0	0	0	0
Q6X7U5	CytoplasmicMembrane	IucA/IucC family siderophore biosynthesis protein (SbnC) (Siderophore biosynthesis protein SbnC) (Siderophore biosynthesis protein, IucA/IucC family)	1	0	0	0	0	0	0	0	0	0	0	0	0	0	0	1	0	0	0	1	0	0	1	0	0	0	0	0	0	0
Q8GQQ1	CytoplasmicMembrane	Signal transduction protein TRAP (Target of RNAIII-activating protein)	0	0	0	0	0	0	0	0	0	0	0	0	0	1	0	0	0	0	0	0	0	0	1	1	0	1	0	0	0	1
Q99VY2	CytoplasmicMembrane	Manganese ABC transporter, ATP-binding protein SitB (EC 3.6.3.-) (Metal ABC transporter ATP-binding protein) (MntA) (Phosphonate ABC transporter ATP-binding protein) (SitA)	1	0	0	0	1	0	0	1	0	0	1	0	1	1	0	1	0	0	0	0	1	0	0	0	1	0	0	0	1	1
Q9F0L5	CytoplasmicMembrane	Orf3	0	0	0	1	0	0	0	0	0	0	0	0	1	0	1	0	0	1	1	0	0	0	0	0	0	1	0	0	0	1
Q9F0Z0	CytoplasmicMembrane	Multidrug resistance protein (Function not yet clear) (Putative multidrug resistance protein)	1	0	0	0	0	0	0	0	0	0	0	0	0	0	0	0	0	0	0	0	0	0	0	0	0	0	0	0	0	0
Q9RFJ6	CytoplasmicMembrane	HTH-type transcriptional regulator rot (Repressor of toxins)	0	0	0	0	0	0	0	0	0	0	0	0	0	0	0	0	0	0	0	0	0	0	0	0	0	1	0	0	0	0
W8U8M7	CytoplasmicMembrane	LytR family transcriptional regulator (Transcriptional regulator LytR)	1	1	0	1	1	0	0	0	0	0	1	1	0	1	1	1	1	1	1	0	0	0	0	0	0	0	0	0	0	0
W8UA21	CytoplasmicMembrane	PDZ domain-containing protein (Serine protease) (Serine protease Do-like HtrB) (EC 3.4.21.107) (Trypsin)	1	0	0	0	0	0	0	0	1	1	0	1	1	0	0	1	0	0	0	1	1	0	0	1	1	0	0	0	1	1
X5DU72	CytoplasmicMembrane	phosphate/phosphite/phosphonate ABC transporter substrate-binding protein	0	0	1	0	0	0	0	0	0	0	0	0	0	0	0	0	0	0	0	0	0	0	0	1	0	0	0	0	0	0
X5E0Z1	CytoplasmicMembrane	Lantibiotic ABC transporter ATP-binding protein	1	1	0	0	0	1	0	1	0	1	1	1	1	1	0	0	0	0	0	1	1	1	1	0	0	1	0	0	0	1
A0A0E0VQH7	Extracellular	Uncharacterized protein	0	0	1	0	1	1	1	1	1	0	0	0	0	0	0	0	0	0	0	1	1	0	1	0	1	0	0	0	1	0
A0A0H2WW66	Extracellular	Phenol-soluble modulin beta 2	0	1	0	0	0	0	0	0	0	0	1	0	0	1	0	0	0	0	1	0	0	0	0	0	1	1	0	1	0	0
A0A0H3JPT4	Extracellular	Uncharacterized protein	0	0	0	0	0	0	0	0	0	0	0	0	0	1	0	0	0	0	0	0	0	0	0	0	0	0	0	0	0	0
A0A0H3JUZ9	Extracellular	Set16 protein	0	0	0	0	0	0	0	0	0	0	0	1	0	0	0	0	0	0	0	0	0	0	0	0	0	0	1	0	0	0
A0A0H3JXJ2	Extracellular	Exotoxin 7	0	0	0	0	0	0	1	0	0	0	0	0	0	0	0	0	0	0	0	0	0	0	0	0	0	0	1	1	0	0
A0A133QC73	Extracellular	Uncharacterized protein	0	0	0	0	0	0	0	0	0	1	1	0	0	1	0	1	1	0	0	0	0	1	0	1	1	1	0	1	0	0
A0A224B556	Extracellular	Delta-hemolysin	1	0	0	0	0	0	0	0	0	0	1	0	0	1	0	0	0	0	0	0	0	0	0	0	0	1	0	0	0	0
A0A2S6DCI1	Extracellular	CHAP domain-containing protein	1	1	0	0	0	0	0	1	1	1	0	0	0	0	1	1	0	1	1	0	0	1	0	1	1	1	1	1	1	0
A0A2S6DPY8	Extracellular	serine protease	1	0	1	1	1	0	0	1	1	1	1	1	1	1	1	1	1	1	1	1	1	1	1	0	0	0	0	0	1	1
A0A2S6DSR9	Extracellular	CHAP domain-containing protein	0	0	0	0	0	0	0	0	0	1	1	0	1	0	0	0	0	0	0	0	0	0	0	0	0	0	0	0	0	0
A6QG57	Extracellular	FPRL1 inhibitory protein (FLIPr)	0	0	0	0	0	0	0	0	0	0	0	0	0	0	0	0	0	0	0	0	0	0	0	0	0	0	1	1	0	0
C4B4S0	Extracellular	Coagulase	0	1	1	0	1	1	1	1	0	1	1	1	0	0	0	0	0	0	0	0	0	1	0	0	1	1	1	1	1	0
E2FYX5	Extracellular	Coagulase (von Willebrand binding protein)	0	0	1	1	0	0	0	0	0	0	0	0	1	0	1	0	1	1	1	0	0	0	0	1	1	0	0	0	0	1
H9BRQ3	Extracellular	Phenol-soluble modulin beta 1	0	1	0	0	0	0	0	0	0	0	1	0	0	0	0	1	0	0	1	0	0	0	0	0	1	1	0	0	0	0
O54081	Extracellular	Leucotoxin LukE	0	0	0	0	0	1	1	0	0	0	0	0	0	1	0	0	0	0	0	0	1	0	1	0	0	1	0	1	0	0
O54082	Extracellular	Leucotoxin LukD	0	0	0	0	0	1	1	0	0	0	0	0	0	1	0	0	0	1	1	0	1	0	1	1	0	0	0	0	0	0
P00807	Extracellular	Beta-lactamase (EC 3.5.2.6) (Penicillinase)	0	0	0	0	1	0	0	1	1	1	1	1	0	0	0	1	0	0	0	0	0	0	0	0	0	1	0	1	0	0
P0C6P1	Extracellular	Extracellular matrix protein-binding protein emp (40 kDa vitronectin-binding cell surface protein)	0	0	0	0	0	0	1	0	0	0	1	0	0	0	0	0	0	0	0	0	0	0	0	0	0	1	1	1	0	0
P15240	Extracellular	Staphylokinase (Sak42D)	0	0	0	0	0	0	0	0	0	0	0	0	0	1	0	0	0	0	0	1	1	1	1	0	0	0	0	0	1	0
Q2FDM1	Extracellular	Immunodominant staphylococcal antigen B	0	0	0	0	0	0	0	0	0	1	1	0	0	0	0	0	0	0	0	0	0	0	0	0	1	0	0	0	1	0
Q2FWV5	Extracellular	Chemotaxis inhibitory protein (CHIPS)	0	0	0	0	1	1	1	0	0	0	0	0	0	1	0	0	0	0	0	1	1	1	1	0	0	0	0	0	1	0
Q2FWV6	Extracellular	Staphylococcal complement inhibitor (SCIN)	0	1	1	0	0	1	1	0	0	0	0	0	0	0	0	0	0	0	0	1	1	1	0	0	0	0	0	0	1	0
Q2FZL3	Extracellular	Staphopain B (EC 3.4.22.-) (Staphylococcal cysteine proteinase B) (Staphylopain B)	1	0	1	1	1	0	0	1	1	1	1	1	1	1	1	1	1	1	1	0	0	1	1	0	1	0	1	1	1	0
Q2G1Q2	Extracellular	1-phosphatidylinositol phosphodiesterase (EC 4.6.1.13) (Phosphatidylinositol diacylglycerol-lyase) (Phosphatidylinositol-specific phospholipase C) (PI-PLC)	0	0	0	0	0	0	0	0	0	1	1	0	0	0	0	1	1	1	1	0	0	0	0	0	0	0	0	0	0	1
Q2G260	Extracellular	Uncharacterized protein SAOUHSC_00094	1	0	1	1	1	0	0	1	0	1	1	1	1	1	0	1	1	1	1	1	1	0	0	1	1	1	1	1	1	0
Q2YVT4	Extracellular	N-acetylmuramoyl-L-alanine amidase sle1 (EC 3.5.1.28)	1	1	1	1	0	0	0	1	0	1	1	1	1	1	1	1	1	1	1	1	1	1	1	0	1	0	0	0	1	1
Q4L6X7	Extracellular	Probable cell wall amidase LytH (EC 3.5.1.-)	1	0	0	0	1	1	1	0	0	0	0	0	0	0	0	0	0	0	0	0	0	0	0	0	0	0	0	0	0	0
Q59801	Extracellular	Hyaluronate lyase (EC 4.2.2.1) (Hyaluronidase) (HYase)	0	0	0	1	0	0	0	0	0	0	0	1	0	1	1	1	1	0	0	0	0	0	0	0	0	0	0	0	0	0
Q5HEA4	Extracellular	Probable transglycosylase SceD (EC 3.2.-.-)	0	1	0	0	1	1	1	1	0	1	1	1	1	0	0	1	0	1	1	1	0	1	1	0	1	0	0	0	1	1
Q5HFY8	Extracellular	Extracellular matrix-binding protein ebh (ECM-binding protein homolog)	0	0	1	0	0	0	0	0	0	0	1	0	0	0	0	0	0	0	0	0	0	0	0	1	1	0	1	0	0	0
Q5HJ91	Extracellular	ESAT-6 secretion system extracellular protein A (Ess extracellular protein A)	0	0	0	1	0	0	0	1	1	1	1	1	1	1	0	0	0	0	0	1	1	1	1	0	0	1	1	0	1	1
Q9K4V3	Extracellular	Superoxide dismutase [Mn/Fe] (EC 1.15.1.1)	0	0	0	0	0	0	0	0	1	0	0	1	0	0	0	0	0	0	0	0	1	0	0	1	0	1	0	1	0	0
Q9RL69	Extracellular	Mrp protein	0	0	1	0	0	0	0	0	0	0	0	0	0	0	0	0	0	0	0	0	0	0	0	1	1	0	1	0	0	0
Q9RN32	Extracellular	Exotoxin 1 (Superantigen-like protein) (Superantigen-like protein SSL7)	0	0	0	1	0	0	1	0	0	1	0	1	0	0	1	0	0	0	1	0	1	1	0	0	0	0	1	1	0	0
W8U4F1	Extracellular	Phosphodiesterase (Sphingomyelin phosphodiesterase)	1	0	1	1	0	0	0	1	1	1	1	1	1	0	1	1	1	1	1	0	0	0	0	1	1	1	1	1	0	1
A0A0E8T2P4	Lipoprotein	Sporulation lipoprotein, YhcN/YlaJ family	0	0	0	0	0	0	0	0	0	0	0	0	0	0	0	0	0	0	0	0	0	0	0	0	0	0	0	1	0	1
A0A114PDT6	Lipoprotein	Lipoprotein	0	0	0	0	0	0	0	0	0	0	0	0	0	0	0	0	0	0	0	0	0	0	0	1	0	0	0	0	0	0
A9CR44	Lipoprotein	Uncharacterized protein	0	0	0	0	0	0	0	0	0	0	0	1	0	1	0	0	0	0	0	0	0	0	0	0	0	0	0	0	0	0
B9DJN3	Lipoprotein	Homolog of lipoprotein SstD	1	0	1	1	1	0	1	1	1	1	1	1	1	0	1	0	0	0	1	1	1	1	1	1	1	1	0	0	1	1
Q2G131	Lipoprotein	Efem/EfeO family lipoprotein	0	0	1	0	0	0	0	0	0	0	0	0	0	0	0	0	0	0	0	0	0	0	0	1	1	0	0	0	0	0
Q4A0K8	Lipoprotein	Lipoprotein	1	0	0	0	0	0	0	0	0	1	0	0	1	0	0	0	0	0	0	1	0	1	1	1	1	0	0	0	1	1
Q7A3W5	Lipoprotein	Uncharacterized lipoprotein SA2158	1	0	0	0	0	0	0	1	1	0	1	0	1	1	0	0	0	0	0	0	0	0	0	0	1	1	0	0	1	1
A0A0D0RQT8	Unknown	Endonuclease	0	0	0	0	0	0	0	0	0	0	0	0	0	0	1	0	0	0	0	0	0	0	0	0	0	0	0	0	0	0
A0A0E0VM83	Unknown	Uncharacterized protein	0	0	1	0	0	0	0	0	1	1	0	0	0	0	0	0	0	0	0	0	1	0	0	0	0	0	0	1	0	0
A0A0E0VPQ7	Unknown	Uncharacterized protein	0	0	0	0	0	0	0	0	0	0	0	0	0	0	0	0	0	0	0	0	0	0	0	1	0	1	0	0	0	0
A0A0E1VQI0	Unknown	Uncharacterized protein	0	1	0	0	0	0	0	0	0	0	0	0	0	0	0	0	0	0	0	1	0	0	0	0	1	0	0	0	1	1
A0A0E1VT96	Unknown	Uncharacterized protein	0	0	0	0	0	0	0	0	0	0	0	0	0	1	0	0	0	0	0	1	0	0	0	0	0	0	0	0	0	0
A0A0E1XFP3	Unknown	Uncharacterized protein	0	0	1	0	0	0	0	1	0	0	0	0	0	0	0	0	0	0	0	0	0	0	0	0	0	0	0	0	0	0
A0A1Q8DG95	Unknown	Uncharacterized protein	0	0	0	0	0	0	0	0	0	0	0	0	0	0	0	0	0	0	0	0	0	0	1	0	0	0	0	0	0	0
A0A224B045	Unknown	Uncharacterized protein	0	0	0	0	0	0	0	0	0	0	0	0	0	1	0	0	0	0	0	0	0	0	0	0	0	0	0	0	1	0
A0A2S6DH82	Unknown	Uncharacterized protein	0	0	0	0	0	1	0	0	0	0	1	1	1	0	0	1	0	1	0	0	0	0	0	0	1	0	1	1	0	0
A0A2U0GIC0	Unknown	Uncharacterized protein	0	0	1	1	0	0	0	1	0	0	1	1	1	0	1	1	0	1	1	0	0	0	0	1	0	0	1	0	0	0
B9DJ00	Unknown	Major tail protein	0	0	0	0	0	0	0	0	1	0	0	0	0	0	0	0	0	0	0	0	0	0	0	0	0	1	0	0	0	1
B9DJ01	Unknown	Similar to minor tail protein of phage phiSLT	0	0	0	0	0	0	0	1	1	1	1	1	1	0	1	0	0	1	0	0	0	0	0	0	1	1	0	1	0	0
B9DNA1	Unknown	Uncharacterized protein	0	0	0	0	0	0	0	0	0	0	0	0	0	1	0	0	0	0	0	1	0	0	0	0	0	0	0	0	1	0
C5QR99	Unknown	Uncharacterized protein	1	0	0	0	0	1	1	0	0	0	0	0	0	0	0	1	1	0	0	0	1	0	0	1	1	1	1	1	1	0
E5WS61	Unknown	Uncharacterized protein	0	0	0	0	0	0	0	0	0	0	0	0	0	1	0	0	0	0	0	0	0	0	0	0	0	0	0	0	0	0
F8DMV6	Unknown	Uncharacterized protein	0	0	0	0	0	0	0	0	0	0	0	0	1	0	0	1	0	1	1	0	0	0	0	0	0	0	0	0	0	0
G5JLY8	Unknown	Uncharacterized protein	0	0	0	0	0	0	0	0	0	0	0	0	0	0	0	0	0	0	0	0	0	0	0	0	0	0	0	1	1	0
Q2FH32	Unknown	TelA-like protein SAUSA300_1299	0	0	0	0	0	0	0	0	0	0	0	0	0	1	0	0	0	0	0	0	0	0	0	0	0	0	0	0	0	1
Q49UT6	Unknown	Uncharacterized protein	0	0	0	0	0	0	0	1	0	0	0	0	0	0	1	1	0	0	0	1	1	0	0	0	1	0	0	0	0	0
Q49VT5	Unknown	Uncharacterized protein	0	0	0	0	0	0	0	0	0	0	0	0	0	0	0	0	0	0	0	0	0	0	0	0	0	0	0	0	0	1
Q49YX3	Unknown	Uncharacterized protein	1	0	0	0	1	0	0	1	1	1	1	1	1	1	0	1	0	0	1	0	0	0	0	1	0	1	1	1	1	1
Q49ZB7	Unknown	UPF0457 protein SSP0714	0	0	0	0	0	0	0	0	0	0	0	0	0	0	0	0	0	0	0	0	0	0	0	0	0	1	0	0	0	0
Q4L6X1	Unknown	Uncharacterized protein	0	0	0	0	0	0	0	0	0	0	0	0	0	0	0	0	0	0	0	1	0	1	1	0	0	0	0	0	1	1
Q4L8E3	Unknown	ModA protein	0	0	0	0	0	0	0	0	0	0	0	1	0	0	0	0	0	0	0	0	0	0	0	0	0	0	0	0	0	0
Q6GJ81	Unknown	Putative heme-dependent peroxidase	0	0	0	0	0	0	0	0	0	0	0	0	0	0	0	0	0	0	0	0	0	0	0	0	0	1	0	0	0	1
Q931T2	Unknown	Uncharacterized N-acetyltransferase SAV1176 (EC 2.3.1.-)	1	0	0	0	0	0	0	1	1	1	0	0	1	0	0	1	0	0	0	0	0	0	0	0	0	1	0	0	0	1
S2XU39	Unknown	Uncharacterized protein	0	0	0	0	0	0	0	0	1	0	0	0	0	0	0	0	0	0	0	0	0	0	0	0	0	0	0	0	0	0
UPI00044A1EA4	Unknown	Uncharacterized protein	0	0	0	0	0	0	0	0	0	0	0	0	0	0	1	0	0	0	0	0	0	0	0	0	0	0	0	0	0	0
UPI00044B57E3	Unknown	Uncharacterized protein	0	0	0	0	0	0	0	0	0	0	0	0	0	0	1	0	0	0	0	0	0	0	0	0	0	0	0	0	0	0
UPI00044C62C5	Unknown	DUF1002 domain-containing protein	0	0	0	0	0	0	0	0	0	0	0	0	0	0	1	0	0	0	0	0	0	0	0	0	0	0	0	0	0	0
X1WP25	Unknown	Uncharacterized protein	1	1	0	0	1	0	0	1	1	1	1	0	1	1	0	1	1	0	0	1	1	1	1	1	1	1	1	1	1	1

## Sheet: Sheet2
				Cellwall	Cytoplasmic	CytoplasmicMembrane	Extracellular	Lipoprotein	Unknown
			Core	13	68	15	17	5	2
			variable	8	244	49	35	7	31
Percentage of predicted subcellular localizations of core and variable extracellular proteins
